# Supplementary material for: Draft genome sequence of the male-killing Wolbachia strain wBol1 reveals recent horizontal gene transfers from diverse sources
Source: BMC Genomics. 2013 Jan 16;14:20. doi: 10.1186/1471-2164-14-20 (PMC3639933; doi:10.1186/1471-2164-14-20)
Supplement: Additional file 1 — Table S1. Clusters.xls, which lists ortholog clusters of core genes as identified by orthoMCL. [file 1471-2164-14-20-S1.xls]

## Sheet: parsedclusters.out
core status	wMel genes	wRi genes	wPip genes	wBol1-b genes	wBm genes	collated annotations
core	WD_0001	WRi_000010	WPa_0001	wBol1_1133	Wbm0276	chromosomal replication initiator protein DnaA-:-dnaA, chromosomal replication initiation protein-:-dnaA, chromosomal replication initiator protein DnaA
core	WD_0003	WRi_000040	WPa_1254	wBol1_1054	Wbm0278	GTP cyclohydrolase II-:-ribA, GTP cyclohydrolase II
core	WD_0004	WRi_000050	WPa_1255	wBol1_1055	Wbm0279	Type IV secretory pathway, component VirB8-:-type IV secretion system protein VirB8
core	WD_0005	WRi_000060	WPa_1256	wBol1_1056	Wbm0280	Type IV secretory pathway, component VirB9-:-type IV secretion system protein VirB9
core	WD_0006	WRi_000070	WPa_1257	wBol1_1057	Wbm0281	Type IV secretory pathway, VirB10 component-:-type IV secretion system protein VirB10
core	WD_0007	WRi_000080	WPa_1258	wBol1_1058	Wbm0282	Type IV secretory pathway, VirB11 component-:-type IV secretion system protein VirB11
core	WD_0008	WRi_000090	WPa_1259	wBol1_1060	Wbm0283	Type IV secretory pathway, VirD4 component-:-type IV secretion system protein VirD4-:-virD4, type IV secretion system protein VirD4
core	WD_0010	WRi_000110	WPa_0565	wBol1_0372	Wbm0285	HemK family modification methylase-:-methylase of polypeptide chain release factor-:-modification methylase, HemK family
core	WD_0014	WRi_000120	WPa_0564	wBol1_0370	Wbm0346	ribosomal protein S12-:-rpsL, 30S ribosomal protein S12-:-rpsL, ribosomal protein S12
core	WD_0015	WRi_000130	WPa_0563	wBol1_0369	Wbm0345	30S ribosomal protein S7-:-ribosomal protein S7-:-rpsG, 30S ribosomal protein S7-:-rpsG, ribosomal protein S7
core	WD_0016	WRi_000140	WPa_0562	wBol1_0368	Wbm0344	elongation factor G-:-fusA, elongation factor G-:-fusA, translation elongation factor G-:-translation elongation factor G
core	WD_0019	WRi_000180	WPa_0559	wBol1_0365	Wbm0652	Transcription antiterminator-:-transcription antitermination protein NusG, putative-:-transcription antiterminator
core	WD_0020	WRi_000190	WPa_0558	wBol1_0364	Wbm0651	ribosomal protein L11-:-rplK, 50S ribosomal protein L11-:-rplK, ribosomal protein L11
core	WD_0021	WRi_000200	WPa_0557	wBol1_0363	Wbm0650	ribosomal protein L1-:-rplA, 50S ribosomal protein L1-:-rplA, ribosomal protein L1
core	WD_0022	WRi_000210	WPa_0556	wBol1_0362	Wbm0649	ribosomal protein L10-:-rplJ, 50S ribosomal protein L10-:-rplJ, ribosomal protein L10
core	WD_0023	WRi_000220	WPa_0555	wBol1_0361	Wbm0648	ribosomal protein L7/L12-:-rplL, 50S ribosomal protein L7/L12-:-rplL, ribosomal protein L7/L12
core	WD_0024	WRi_000230	WPa_0554	wBol1_0360	Wbm0647	DNA-directed RNA polymerase, beta subunit-:-DNA-directed RNA polymerase, beta/beta' subunits-:-DNA-directed RNA polymerase, fusion of beta and beta' subunits. RpoB/RpoC-:-rpoBC, DNA-directed RNA polymerase, beta/beta' subunits
core	WD_0025	WRi_000240	WPa_0553	wBol1_0359	Wbm0462	NifR3 family protein-:-tRNA-dihydrouridine synthase
core	WD_0028	WRi_000260	WPa_0551	wBol1_0357	Wbm0464	serS, seryl-tRNA synthetase-:-seryl-tRNA synthetase
core	WD_0029	WRi_000270	WPa_0550	wBol1_0356	Wbm0465	Phosphoribosylamine-glycine ligase-:-phosphoribosylamine--glycine ligase-:-purD, phosphoribosylamine--glycine ligase
core	WD_0035	WRi_000290	WPa_1105	wBol1_0914	Wbm0094	Ankyrin repeat domain protein-:-ankyrin repeat domain protein-:-ankyrin repeat-containing protein-:-hypothetical protein
core	WD_0036	WRi_000300	WPa_0227	wBol1_1344	Wbm0103	phosphoribosylpyrophosphate synthetase-:-prsA, ribose-phosphate pyrophosphokinase-:-ribose-phosphate pyrophosphokinase
core	WD_0037	WRi_000310	WPa_0226	wBol1_1343	Wbm0102	Asp-tRNAAsn/Glu-tRNAGln amidotransferase C subunit-:-gatC, glutamyl-tRNA(Gln) amidotransferase, C subunit-:-glutamyl-tRNA(Gln) amidotransferase, C subunit-:-glutamyl-tRNA(Gln) amidotransferase, C subunit, putative
core	WD_0038	WRi_000320	WPa_0225	wBol1_1342	Wbm0468	Protein tolB precursor-:-hypothetical protein-:-tolB, Protein tolB precursor-:-tolB, translocation protein TolB-:-tolB, translocation protein TolB precursor
core	WD_0039	WRi_000330	WPa_0223	wBol1_1340	Wbm0469	Predicted hydrolase of the metallo-beta-lactamase superfamily-:-metallo-beta-lactamase family protein-:-metallo-beta-lactamase superfamily hydrolase
core	WD_0040	WRi_000340	WPa_0222	wBol1_1339	Wbm0785	DnaJ-like molecular chaperone-:-dnaJ protein-:-dnaJ, dnaJ protein
core	WD_0041	WRi_000360	WPa_0119	wBol1_1245	Wbm0262	Putative membrane protein-:-hypothetical protein
core	WD_0053	WRi_000420	WPa_1091	wBol1_0902	Wbm0631	dioxygenase-:-dioxygenase, putative-:-protocatechuate 3,4-dioxygenase beta subunit
core	WD_0054	WRi_000430	WPa_1092	wBol1_0903	Wbm0630	cytosol aminopeptidase-:-leucyl aminopeptidase-:-pepA, cytosol aminopeptidase-:-pepA, leucyl aminopeptidase
core	WD_0057	WRi_000450	WPa_0738	wBol1_0552	Wbm0661	DNA-binding protein, HU family-:-HU family DNA-binding protein-:-nucleoid DNA-binding protein
core	WD_0058	WRi_000460	WPa_0739	wBol1_0553	Wbm0660	Putative transcriptional regulator, MerR family-:-hypothetical protein-:-putative transcriptional regulator-:-transcriptional regulator
core	WD_0059	WRi_000470	WPa_0740	wBol1_0554	Wbm0606	Putative Lipoprotein-:-membrane protein related to metalloendopeptidase-:-nlpD, M24/M37 family peptidase-:-nlpD, Putative Lipoprotein-:-nlpD, peptidase, M23/M37 family
core	WD_0060	WRi_000480	WPa_0741	wBol1_0555	Wbm0605	leuS, leucyl-tRNA synthetase-:-leucyl-tRNA synthetase
core	WD_0061	WRi_000490	WPa_0742	wBol1_0556	Wbm0604	Putative uncharacterized protein-:-hypothetical protein-:-ompA-like protein
core	WD_0065	WRi_000560	WPa_0612	wBol1_0419	Wbm0572	DNA-binding protein, HU family-:-HU family DNA-binding protein-:-nucleoid DNA-binding protein
core	WD_0066	WRi_000570	WPa_0611	wBol1_0418	Wbm0573	ribosomal protein S9-:-rpsI, 30S ribosomal protein S9-:-rpsI, ribosomal protein S9
core	WD_0067	WRi_000580	WPa_0610	wBol1_0417	Wbm0574	ribosomal protein L13-:-rplM, 50S ribosomal protein L13-:-rplM, ribosomal protein L13
core	WD_0068	WRi_000590	WPa_0609	wBol1_0416	Wbm0575	Outer membrane protein-:-outer membrane protein TolC, putative-:-putative outer membrane protein
core	WD_0069	WRi_000600	WPa_0608	wBol1_0415	Wbm0576	hypothetical protein
core	WD_0070	WRi_000610	WPa_0607	wBol1_0414	Wbm0577	23S rRNA methylase-:-ribosomal RNA large subunit methyltransferase J, putative
core	WD_0082	WRi_001700	WPa_1355	wBol1_0116	Wbm0352	Putaive outer membrane protein-:-hypothetical protein-:-outer membrane protein-:-putative outer membrane protein
core	WD_0085	WRi_001670	WPa_0066	wBol1_1195	Wbm0470	enoyl-(acyl-carrier-protein) reductase-:-enoyl-[acyl-carrier-protein] reductase (NADH)-:-fabI, enoyl-(acyl-carrier-protein) reductase
core	WD_0086	WRi_001660	WPa_0476	wBol1_0277	Wbm0788	Preprotein translocase, SecD subunit-:-protein-export membrane protein SecD-:-secD, preprotein translocase subunit SecD-:-secD, protein-export membrane protein SecD
core	WD_0089	WRi_001620	WPa_0530	wBol1_0336	Wbm0527	IMP dehydrogenase, GuaB-:-guaB, inosine monophosphate dehydrogenase-:-guaB, inosine-5'-monophosphate dehydrogenase-:-inosine-5'-monophosphate dehydrogenase
core	WD_0090	WRi_001610	WPa_0531	wBol1_0337	Wbm0407	dimethyladenosine transferase-:-ksgA, dimethyladenosine transferase
core	WD_0091	WRi_001590	WPa_0532	wBol1_0338	Wbm0408	tpiA, triosephosphate isomerase-:-triosephosphate isomerase
core	WD_0093	WRi_001570	WPa_1368	wBol1_1118	Wbm0569	ferredoxin-:-ferredoxin, 4Fe-4S
core	WD_0095	WRi_001550	WPa_0403	wBol1_1114	Wbm0570	D-alanine--D-alanine ligase-:-D-alanine-D-alanine ligase
core	WD_0096	WRi_001540	WPa_0404	wBol1_1115	Wbm0571	cell division protein FtsQ, putative-:-cell division septal protein
core	WD_0098	WRi_001530	WPa_1357	wBol1_0114	Wbm0290	D-alanyl-D-alanine carboxypeptidase
core	WD_0103	WRi_001480	WPa_1090	wBol1_0901	Wbm0539	bifunctional proline dehydrogenase/pyrroline-5-carboxylate dehydrogenase-:-proline dehydrogenase/delta -1 -pyrroline -5 -carboxylate dehydrogenase-:-putA, Proline dehydrogenase / Delta-1-pyrroline-5-carboxylate dehydrogenase-:-putA, bifunctional proline dehydrogenase/pyrroline-5-carboxylate dehydrogenase-:-putA, proline dehydrogenase/delta-1-pyrroline-5-carboxylate dehydrogenase
core	WD_0105	WRi_001470	WPa_1089	wBol1_0900	Wbm0540	acnA, aconitate hydratase-:-aconitate hydratase-:-aconitate hydratase 1
core	WD_0106	WRi_001460	WPa_1088	wBol1_0899	Wbm0541	preprotein translocase subunit SecB-:-protein-export protein SecB-:-secB, preprotein translocase subunit SecB-:-secB, protein-export protein SecB
core	WD_0107	WRi_001450	WPa_1087	wBol1_0898	Wbm0542	Tim44-like domain protein-:-hypothetical protein
core	WD_0108	WRi_001440	WPa_1086	wBol1_0897	Wbm0543	DNA polymerase III epsilon subunit-:-DNA polymerase III, epsilon subunit-:-dnaQ, DNA polymerase III, epsilon subunit
core	WD_0109	WRi_001430	WPa_1085	wBol1_0896	Wbm0544	SCO1/SenC family protein-:-hypothetical protein
core	WD_0112	WRi_001420	WPa_1103	wBol1_0912	Wbm0764	DNA gyrase, B subunit-:-DNA gyrase, topoisomerase II, B subunit, GyrB-:-gyrB, DNA gyrase, B subunit
core	WD_0116	WRi_001360	WPa_0196	wBol1_1314	Wbm0782	4 -hydroxy -3 -methylbut -2 -en -1 -yl diphosphate synthase-:-4-hydroxy-3-methylbut-2-en-1-yl diphosphate synthase-:-ispG, 4-hydroxy-3-methylbut-2-en-1-yl diphosphate synthase
core	WD_0117	WRi_001350	WPa_0197	wBol1_1315	Wbm0781	hypothetical protein
core	WD_0119	WRi_001340	WPa_0198	wBol1_1316	Wbm0089	hypothetical protein
core	WD_0120	WRi_001290	WPa_0199	wBol1_1317	Wbm0644	DNA segregation ATPase FtsK-:-Putative cell division protein FtsK-:-cell division protein FtsK, putative-:-ftsK, cell division protein FtsK, putative
core	WD_0121	WRi_001280	WPa_0200	wBol1_1403	Wbm0645	YGGT family protein-:-YggT family membrane protein-:-YggT family protein
core	WD_0129	WRi_001230	WPa_1132	wBol1_0941	Wbm0082	hypothetical protein-:-membrane protein CvpA-:-membrane protein CvpA, putative
core	WD_0130	WRi_001220	WPa_1133	wBol1_0942	Wbm0083	ribE, riboflavin synthase subunit alpha-:-ribE, riboflavin synthase, alpha subunit-:-riboflavin synthase subunit alpha-:-riboflavin synthase, alpha subunit
core	WD_0132	WRi_001200	WPa_1135	wBol1_0944	Wbm0087	pheS, phenylalanyl-tRNA synthetase, alpha subunit-:-phenylalanyl-tRNA synthetase alpha subunit-:-phenylalanyl-tRNA synthetase, alpha subunit
core	WD_0133	WRi_001190	WPa_1136	wBol1_0945	Wbm0088	N-acetylglucosamine-1-phosphate uridyltransferase-:-bifunctional protein glmu-:-glmU, UDP-N-acetylglucosamine pyrophosphorylase-:-glmU, bifunctional protein GlmU-:-glmU, bifunctional udp-n-acetylglucosamine pyrophosphorylase/glucosamine-1-phosphate n-acetyltransferase
core	WD_0134	WRi_001180	WPa_1140	wBol1_0948	Wbm0701	ribosomal protein L21-:-rplU, 50S ribosomal protein L21-:-rplU, ribosomal protein L21
core	WD_0135	WRi_001170	WPa_1141	wBol1_0949	Wbm0700	ribosomal protein L27-:-rpmA, 50S ribosomal protein L27-:-rpmA, ribosomal protein L27
core	WD_0136	WRi_001150	WPa_1142	wBol1_0950	Wbm0699	S-adenosylmethionine synthetase-:-metK, S-adenosylmethionine synthetase
core	WD_0141	WRi_001120	WPa_1145	wBol1_0953	Wbm0698	coxC, cytochrome c oxidase, subunit III-:-cytochrome c oxidase, subunit 3-:-cytochrome c oxidase, subunit III
core	WD_0142	WRi_001110	WPa_1146	wBol1_0954	Wbm0697	Holliday junction resolvasome, endonuclease subunit, RuvC-:-crossover junction endodeoxyribonuclease RuvC-:-ruvC, crossover junction endodeoxyribonuclease RuvC
core	WD_0143	WRi_001100	WPa_1150	wBol1_0955	Wbm0696	endonuclease-:-hypothetical protein-:-putative holliday junction resolvase
core	WD_0146	WRi_001070	WPa_0087	wBol1_1172	Wbm0704	aspartyl/glutamyl-tRNA amidotransferase subunit B-:-gatB, aspartyl/glutamyl-tRNA amidotransferase subunit B-:-gatB, glutamyl-tRNA(Gln) amidotransferase, B subunit-:-glutamyl-tRNA(Gln) amidotransferase, B subunit
core	WD_0148	WRi_001050	WPa_0078	wBol1_1404	Wbm0681	hypothetical protein
core	WD_0149	WRi_001040	WPa_0077	wBol1_1183	Wbm0680	Cysteinyl-tRNA synthetase-:-cysS, cysteinyl-tRNA synthetase-:-cysteinyl-tRNA synthetase
core	WD_0150	WRi_001030	WPa_0076	wBol1_1184	Wbm0679	ABC transporter permease-:-exopolysaccharide synthesis protein ExoD-like-:-exopolysaccharide synthesis protein ExoD-related protein
core	WD_0152	WRi_001010	WPa_0074	wBol1_1187	Wbm0678	Sec-independent protein secretion pathway component, TatA-:-Twin-arginine translocation protein-:-mttA/Hcf106 family protein
core	WD_0153	WRi_001000	WPa_0073	wBol1_1188	Wbm0677	ABC transporter, ATP-binding protein-:-ABC-type spermidine/putrescine transport system, ATPase component
core	WD_0154	WRi_000980	WPa_1120	wBol1_0928	Wbm0372	excinuclease ABC, C subunit-:-nuclease subunit of the excinuclease complex, UvrC-:-uvrC, excinuclease ABC, C subunit-:-uvrC, excinuclease ABC, subunit C
core	WD_0155	WRi_000970	WPa_1121	wBol1_0929	Wbm0371	glyS, glycyl-tRNA synthetase, beta subunit-:-glycyl-tRNA synthetase, beta subunit
core	WD_0156	WRi_000960	WPa_1122	wBol1_0930	Wbm0370	glyQ, glycyl-tRNA synthetase subunit alpha-:-glyQ, glycyl-tRNA synthetase, alpha subunit-:-glycyl-tRNA synthetase, alpha subunit
core	WD_0157	WRi_000950	WPa_1123	wBol1_0931	Wbm0369	Putative membrane protein-:-hypothetical protein-:-phosphatidylglycerophosphatase A, PgpA
core	WD_0158	WRi_000940	WPa_1097	wBol1_0908	Wbm0373	delta-aminolevulinic acid dehydratase-:-hemB, delta-aminolevulinic acid dehydratase
core	WD_0159	WRi_000930	WPa_1096	wBol1_0907	Wbm0375	NADH dehydrogenase I, H subunit-:-NADH dehydrogenase I, subunit H-:-NADH dehydrogenase subunit H-:-nuoH, NADH dehydrogenase I, H subunit
core	WD_0160	WRi_000920	WPa_1094	wBol1_0905	Wbm0376	NADH dehydrogenase I, G subunit-:-NADH dehydrogenase I, subunit G-:-NADH dehydrogenase subunit G-:-nuoG, NADH dehydrogenase I, G subunit-:-nuoG, NADH dehydrogenase subunit G
core	WD_0161	WRi_000910	WPa_1093	wBol1_0904	Wbm0377	hypothetical protein
core	WD_0164	WRi_000900	WPa_0922	wBol1_0760	Wbm0115	Uracil-DNA glycosylase-:-phage SPO1 DNA polymerase-related protein-:-putative DNA glycosylase-:-uracil-DNA glycosylase-like protein
core	WD_0165	WRi_000890	WPa_0923	wBol1_0759	Wbm0114	N-formylmethionyl-tRNA deformylase-:-def, polypeptide deformylase-:-polypeptide deformylase
core	WD_0166	WRi_000880	WPa_0924	wBol1_0758	Wbm0113	Actin-like ATPase involved in cell division, FtsA-:-cell division protein FtsA-:-ftsA, cell division protein FtsA
core	WD_0167	WRi_000870	WPa_0925	wBol1_0757	Wbm0112	map, methionine aminopeptidase-:-map, methionine aminopeptidase, type I-:-methionine aminopeptidase-:-methionine aminopeptidase, type I
core	WD_0170	WRi_000850	WPa_0927	wBol1_0755	Wbm0107	S-adenosyl-methyltransferase MraW-:-mraW, S-adenosyl-methyltransferase-:-mraW, S-adenosyl-methyltransferase MraW
core	WD_0173	WRi_000830	WPa_0929	wBol1_0753	Wbm0545	NADH:ubiquinone oxidoreductase 18 kDa subunit-:-oxidoreductase, putative
core	WD_0174	WRi_000820	WPa_0930	wBol1_0752	Wbm0092	50S ribosomal protein L25/general stress protein Ctc-:-ribosomal 5S rRNA E-loop binding protein Ctc/L25/TL5
core	WD_0175	WRi_000810	WPa_0931	wBol1_0751	Wbm0093	peptidyl-tRNA hydrolase-:-pth, peptidyl-tRNA hydrolase
core	WD_0177	WRi_000790	WPa_0053	wBol1_1208	Wbm0064	2-polyprenyl-6-methoxyphenol hydroxylase, FAD-dependent oxidoreductase-:-2-polyprenyl-6-methoxyphenol hydroxylase, fad-dependent oxidoreductase-:-monoxygenase family protein-:-ubiH, 2-polyprenyl-6-methoxyphenol hydroxylase, fad-dependent oxidoreductase
core	WD_0179	WRi_000780	WPa_0865	wBol1_0817	Wbm0063	ATPase involved in chromosome partitioning-:-GTP/ATP binding protein, putative
core	WD_0183	WRi_001740	WPa_0120	wBol1_1246	Wbm0260	2-nitropropane dioxygenase-like protein-:-hypothetical protein-:-probable dioxygenase-:-putative oxidoreductase, 2-nitropropane dioxygenase family
core	WD_0185	WRi_001750	WPa_0121	wBol1_1247	Wbm0259	coaE, dephospho-coa kinase-:-dephospho-CoA kinase-:-dephospho-coa kinase-:-kinase, putative
core	WD_0186	WRi_001760	WPa_0122	wBol1_1248	Wbm0258	Putative ribonuclease D-:-Ribonuclease D-:-ribonuclease D-:-ribonuclease D, putative
core	WD_0190	WRi_001780	WPa_0389	wBol1_0108	Wbm0257	DNA mismatch repair protein-:-DNA mismatch repair protein MutS-:-mutS, DNA mismatch repair protein-:-mutS, DNA mismatch repair protein MutS
core	WD_0194	WRi_001810	WPa_0493	wBol1_0297	Wbm0442	TerC family membrane protein-:-membrane protein, TerC family-:-tellurium resistance protein TerC
core	WD_0195	WRi_001820	WPa_0492	wBol1_0296	Wbm0443	GMP synthase-:-guaA, GMP synthase-:-guaA, bifunctional GMP synthase/glutamine amidotransferase protein
core	WD_0197	WRi_001830	WPa_1151	wBol1_0956	Wbm0695	nrdA, ribonucleoside-diphosphate reductase, alpha subunit-:-nrdA, ribonucleotide-diphosphate reductase subunit alpha-:-ribonucleoside-diphosphate reductase, alpha subunit-:-ribonucleotide-diphosphate reductase alpha subunit-:-ribonucleotide-diphosphate reductase subunit alpha
core	WD_0198	WRi_001840	WPa_1152	wBol1_0957	Wbm0694	TPR domain protein-:-TPR domain-containing protein-:-TPR repeat-containing methyltransferase
core	WD_0200	WRi_001890	WPa_1154	wBol1_0959	Wbm0692	RNase P protein component-:-hypothetical protein
core	WD_0201	WRi_001900	WPa_1155	wBol1_1400	Wbm0691	50S ribosomal protein L34-:-rpmH, 50S ribosomal protein L34-:-rpmH, ribosomal protein L34
core	WD_0202	WRi_001910	WPa_1156	wBol1_0960	Wbm0690	ABC-type phosphate transport system, permease component-:-phosphate ABC transporter, permease protein-:-phosphate ABC transporter, permease protein, putative
core	WD_0203	WRi_001920	WPa_1157	wBol1_0961	Wbm0689	ATP synthase F1, beta subunit-:-F0F1 ATP synthase subunit beta-:-atpD, ATP synthase F1, beta subunit-:-atpD, F0F1 ATP synthase subunit beta
core	WD_0204	WRi_001930	WPa_1158	wBol1_0962	Wbm0688	ATP synthase F1, epsilon subunit-:-ATP synthase F1, epsilon subunit, putative-:-F0F1-type ATP synthase, epsilon subunit-:-atpC, ATP synthase F1, epsilon subunit
core	WD_0209	WRi_002010	WPa_0186	wBol1_1308	Wbm0109	hypothetical protein
core	WD_0210	WRi_002020	WPa_0185	wBol1_1307	Wbm0110	Putative glycoprotease-:-endopeptidase-related protein-:-hypothetical protein
core	WD_0212	WRi_002040	WPa_0020	wBol1_1241	Wbm0267	nrdB, ribonucleoside-diphosphate reductase, beta subunit-:-nrdF, ribonucleotide-diphosphate reductase subunit beta-:-ribonucleoside-diphosphate reductase, beta subunit-:-ribonucleotide-diphosphate reductase beta subunit
core	WD_0213	WRi_002050	WPa_0019	wBol1_1242	Wbm0268	Putative lipoprotein-:-putative lipoprotein-:-small protein A, tmRNA-binding-:-smpA, small protein A, tmRNA-binding
core	WD_0214	WRi_002060	WPa_0360	wBol1_0084	Wbm0269	hypothetical protein
core	WD_0219	WRi_002090	WPa_0359	wBol1_0083	Wbm0288	recO, DNA repair protein RecO-:-recO-related protein
core	WD_0221	WRi_002100	WPa_0358	wBol1_0082	Wbm0184	pleD, response regulator PleD-:-response regulator PleD-:-response regulator/GGDEF domain protein
core	WD_0222	WRi_002110	WPa_0357	wBol1_0081	Wbm0183	hypothetical protein
core	WD_0223	WRi_002120	WPa_0356	wBol1_0080	Wbm0182	NAD-specific glutamate dehydrogenase-:-gdhB, nad-dependent glutamate dehydrogenase-:-hypothetical protein-:-nad-dependent glutamate dehydrogenase
core	WD_0224	WRi_002130	WPa_0355	wBol1_0079	Wbm0181	ATP-binding subunit of Clp protease and DnaK/DnaJ chaperones-:-ATP-dependent Clp protease, ATP-binding subunit ClpB-:-clpB, ATP-dependent Clp protease, ATP-binding subunit ClpB
core	WD_0227	WRi_002160	WPa_0165	wBol1_1286	Wbm0061	GTP-binding protein TypA-:-GTP-binding protein, typA-:-elongation factor Tu family protein-:-membrane GTPase involved in stress response
core	WD_0228	WRi_002170	WPa_0470	wBol1_0271	Wbm0790	orotate phosphoribosyltransferase-:-pyrE, orotate phosphoribosyltransferase
core	WD_0229	WRi_002180	WPa_0471	wBol1_0272	Wbm0789	Na+/H+-dicarboxylate symporter-:-Na+/H+-dicarboxylate symporter family protein-:-sodium/glutamate symporter family protein, putative
core	WD_0230	WRi_002190	WPa_0123	wBol1_1249	Wbm0446	dihydroorotase-:-dihydroorotase, PyrC-:-pyrC, dihydroorotase
core	WD_0232	WRi_002210	WPa_0391	wBol1_0111	Wbm0286	Cytochrome c biogenesis factor-:-cytochrome c biogenesis factor-:-cytochrome c-type biogenesis protein CcmF, putative
core	WD_0235	WRi_002230	WPa_0002	wBol1_1134	Wbm0186	protein-export membrane protein SecF-:-secF, preprotein translocase subunit SecF-:-secF, protein-export membrane protein SecF
core	WD_0237	WRi_002260	WPa_0004	wBol1_1136	Wbm0188	60 kDa inner-membrane protein-:-putative inner membrane protein translocase component YidC
core	WD_0238	WRi_002270	WPa_0005	wBol1_1137	Wbm0189	ribH, 6,7-dimethyl-8-ribityllumazine synthase (riboflavin synthase beta chain)-:-ribH, riboflavin synthase subunit beta-:-riboflavin synthase subunit beta
core	WD_0239	WRi_002280	WPa_0006	wBol1_1138	Wbm0190	N utilization substance protein B-:-N utilization substance protein B, putative-:-nusB, N utilization substance protein B-:-transcription termination factor, NusB
core	WD_0243	WRi_002310	WPa_0008	wBol1_1140	Wbm0355	dUTPase-:-deoxyuridine 5'-triphosphate nucleotidohydrolase-:-dut, deoxyuridine 5'-triphosphate nucleotidohydrolase
core	WD_0245	WRi_002320	WPa_0041	wBol1_1219	Wbm0356	acetylglutamate kinase-:-argB, acetylglutamate kinase
core	WD_0246	WRi_002330	WPa_0042	wBol1_1218	Wbm0357	GTP-binding protein-:-GTPase EngB
core	WD_0247	WRi_002340	WPa_0043	wBol1_1217	Wbm0358	peptide chain release factor 1-:-prfA, peptide chain release factor 1
core	WD_0248	WRi_002350	WPa_0047	wBol1_1212	Wbm0359	drug resistance transporter-:-major facilitator superfamily permease
core	WD_0249	WRi_002360	WPa_0045	wBol1_1214	Wbm0762	Putative membrane protein-:-hypothetical protein-:-permease
core	WD_0251	WRi_002400	WPa_1356	wBol1_0115	Wbm0711	DNA recombination protein rmuC-like protein-:-dna recombination protein rmuc homolog-:-hypothetical protein
core	WD_0300	WRi_004830	WPa_0083	wBol1_1178	Wbm0308	coxB, cytochrome c oxidase, subunit II-:-cytochrome c oxidase, subunit 2-:-cytochrome c oxidase, subunit II
core	WD_0301	WRi_004820	WPa_0082	wBol1_1179	Wbm0307	coxA, cytochrome c oxidase, subunit I-:-cytochrome c oxidase, subunit 1-:-cytochrome c oxidase, subunit I
core	WD_0302	WRi_004810	WPa_0081	wBol1_1180	Wbm0306	ctaB, protoheme IX farnesyltransferase-:-protoheme IX farnesyltransferase
core	WD_0304	WRi_004800	WPa_0080	wBol1_1181	Wbm0305	ribonuclease H-:-ribonuclease HI-:-rnhA, ribonuclease H
core	WD_0305	WRi_004790	WPa_0079	wBol1_1182	Wbm0304	hypothetical protein-:-outer membrane protein
core	WD_0307	WRi_004590	WPa_0027	wBol1_1234	Wbm0350	chaperonin, 60 kDa-:-groEL, chaperonin GroEL-:-groEL, chaperonin, 60 kDa
core	WD_0308	WRi_004600	WPa_0026	wBol1_1235	Wbm0349	chaperonin, 10 kDa-:-groES, chaperonin, 10 kDa-:-groES, co-chaperonin GroES
core	WD_0309	WRi_004610	WPa_0025	wBol1_1236	Wbm0348	aminomethyl transferase family protein-:-aminomethyltransferase related to GcvT
core	WD_0312	WRi_004620	WPa_0630	wBol1_0440	Wbm0124	recJ, single-stranded-DNA-specific exonuclease RecJ-:-single-stranded DNA-specific exonuclease RecJ-:-single-stranded-DNA-specific exonuclease RecJ
core	WD_0317	WRi_004670	WPa_0572	wBol1_0379	Wbm0551	ATP-dependent Lon protease-:-ATP-dependent protease La-:-lon, ATP-dependent protease La
core	WD_0318	WRi_004680	WPa_0571	wBol1_0378	Wbm0552	ATP-dependent Clp protease, ATP-binding subunit ClpX-:-clpX, ATP-dependent Clp protease, ATP-binding subunit ClpX-:-clpX, ATP-dependent protease ATP-binding subunit
core	WD_0319	WRi_004690	WPa_0570	wBol1_0377	Wbm0553	ATP-dependent Clp protease, proteolytic subunit ClpP-:-clpP, ATP-dependent Clp protease, proteolytic subunit ClpP-:-protease subunit of ATP-dependent Clp protease
core	WD_0320	WRi_004700	WPa_0569	wBol1_0376	Wbm0554	FKBP-type peptidyl-prolyl cis-trans isomerase, TIG-:-tig, trigger factor, putative-:-trigger factor, putative
core	WD_0321	WRi_004720	WPa_0568	wBol1_0375	Wbm0555	Putative lipoprotein-:-hypothetical protein-:-lipoprotein, OsmY ortholog-:-putative lipoprotein
core	WD_0322	WRi_004730	WPa_0899	wBol1_0783	Wbm0556	glutathione synthetase-:-gshB, glutathione synthetase-:-gshb, glutathione synthetase
core	WD_0323	WRi_004740	WPa_0898	wBol1_0784	Wbm0557	UDP -N -acetylglucosamine-:-UDP-N-acetylglucosamine:LPS N-acetylglucosamine transferase-:-murG, UDP-N-acetylglucosamine--N-acetylmuramyl- (pentape ptide) pyrophosphoryl-undecaprenol N-acetylglucosamine-:-murG, UDP-N-acetylglucosamine--N-acetylmuramyl- (pentapeptide) pyrophosphoryl-undecaprenol N-acetylglucosamine transferase
core	WD_0324	WRi_004750	WPa_0897	wBol1_0785	Wbm0558	hypothetical protein
core	WD_0325	WRi_004760	WPa_0896	wBol1_0786	Wbm0559	Dihydrolipoamide dehydrogenase E3 component-:-dihydrolipoamide dehydrogenase E3 component-:-lipoamide dehydrogenase, pyruvate dehydrogenase complex, E3 component-:-lpdA, alpha keto acid dehydrogenase complex, E3 component, lipoamide dehydrogenase-:-lpdA, lipoamide dehydrogenase, pyruvate dehydrogenase complex, E3 component
core	WD_0330	WRi_004550	WPa_0033	wBol1_1228	Wbm0197	Na+/alanine symporter-:-sodium/alanine symporter family protein-:-sodium/alanine symporter family protein, putative
core	WD_0332	WRi_004540	WPa_0035	wBol1_1227	Wbm0193	hypothetical protein
core	WD_0333	WRi_004530	WPa_0036	wBol1_1226	Wbm0192	maf, maf protein-:-maf-like protein-:-nucleotide-binding protein implicated in inhibition of septum formation
core	WD_0334	WRi_004520	WPa_0037	wBol1_1225	Wbm0191	infA, translation initiation factor IF-1-:-translation initiation factor 1, IF-1-:-translation initiation factor IF-1
core	WD_0337	WRi_004490	WPa_0039	wBol1_1222	Wbm0273	Adenylosuccinate synthase-:-adenylosuccinate synthetase-:-purA, adenylosuccinate synthetase
core	WD_0340	WRi_004480	WPa_0487	wBol1_0291	Wbm0634	ABC-type transport system involved in cytochrome c biogenesis, permease component-:-ccmC, heme exporter protein CcmC-:-heme exporter protein CcmC
core	WD_0341	WRi_004470	WPa_0486	wBol1_0289	Wbm0633	hypothetical protein
core	WD_0342	WRi_004460	WPa_0485	wBol1_0288	Wbm0632	ribosomal protein L36-:-rpmJ, 50S ribosomal protein L36-:-rpmJ, ribosomal protein L36
core	WD_0348	WRi_004380	WPa_0182	wBol1_1303	Wbm0194	DNA primase-:-DNA primase, DnaG-:-dnaG, DNA primase
core	WD_0350	WRi_004370	WPa_0183	wBol1_1304	Wbm0195	3-demethylubiquinone-9 3 -methyltransferase/sugar -phosphate isomerase family protein-:-3-demethylubiquinone-9 3-methyltransferase-:-3-demethylubiquinone-9 3-methyltransferase/sugar-phosphate isomerase family protein
core	WD_0352	WRi_004350	WPa_0118	wBol1_1244	Wbm0196	Methionyl-tRNA synthetase-:-metG, methionyl-tRNA synthetase-:-methionyl-tRNA synthetase
core	WD_0354	WRi_004330	WPa_0128	wBol1_1252	Wbm0299	dnaB, replicative DNA helicase-:-replicative DNA helicase
core	WD_0355	WRi_004310	WPa_0127	wBol1_1251	Wbm0300	Putative membrane RDD family protein-:-hypothetical protein
core	WD_0359	WRi_004270	WPa_0175	wBol1_1297	Wbm0172	ATP-dependent exoDNAse (exonuclease V) beta subunit, RecB-:-UvrD/Rep/AddA family helicase-:-helicase, UvrD/Rep family
core	WD_0360	WRi_004260	WPa_0174	wBol1_1296	Wbm0173	4 -diphosphocytidyl -2C -methyl -D -erythritol kinase-:-4-diphosphocytidyl-2C-methyl-D-erythritol 2-phosphate synthase-:-ispE, 4-diphosphocytidyl-2C-methyl-D-erythritol kinase
core	WD_0361	WRi_004250	WPa_0173	wBol1_1295	Wbm0174	hypothetical protein
core	WD_0362	WRi_004240	WPa_0172	wBol1_1293	Wbm0175	ABC-type Mn2+/Zn2+ transport system, permease component-:-Putative cation ABC transporter-:-cation ABC transporter, permease protein-:-cation ABC transporter, permease protein, putative
core	WD_0364	WRi_004220	WPa_0170	wBol1_1291	Wbm0176	DNA polymerase III delta subunit-:-DNA polymerase III, delta subunit-:-Putative DNA polymerase III, delta subunit-:-hypothetical protein
core	WD_0370	WRi_004200	WPa_0108	wBol1_1156	Wbm0177	dapB, dihydrodipicolinate reductase-:-dihydrodipicolinate reductase
core	WD_0371	WRi_004190	WPa_0109	wBol1_1155	Wbm0178	ABC-type phosphate transport system, ATPase component-:-phosphate ABC transporter, ATP-binding protein-:-pstB, phosphate ABC transporter, ATP-binding protein
core	WD_0374	WRi_004150	WPa_1375	wBol1_1122	Wbm0295	Protein chain release factor B-:-prfB, peptide chain release factor 2, programmed frameshift	-:-prfB, protein chain release factor b-:-protein chain release factor B-:-protein chain release factor b
core	WD_0375	WRi_004140	WPa_1376	wBol1_1123	Wbm0294	Mg/Co/Ni transporter MgtE-:-magnesium transporter-:-mgtE, magnesium transporter
core	WD_0378	WRi_004110	WPa_1247	wBol1_1047	Wbm0293	ABC-type phosphate transport system, periplasmic component-:-phosphate ABC transporter, periplasmic phosphate-binding protein-:-phosphate ABC transporter, periplasmic phosphate-binding protein, putative
core	WD_0379	WRi_004100	WPa_1251	wBol1_1050	Wbm0292	dcd, deoxycytidine triphosphate deaminase-:-deoxycytidine triphosphate deaminase
core	WD_0384	WRi_004080	WPa_1221	wBol1_1023	Wbm0201	bicyclomycin resistance protein-:-major facilitator superfamily permease
core	WD_0387	WRi_004030	WPa_0229	wBol1_1089	Wbm0664	tkt, transketolase-:-transketolase
core	WD_0388	WRi_004020	WPa_0230	wBol1_1088	Wbm0663	ribosomal protein S4-:-rpsD, 30S ribosomal protein S4-:-rpsD, ribosomal protein S4
core	WD_0389	WRi_004000	WPa_0231	wBol1_1087	Wbm0662	hypothetical protein
core	WD_0390	WRi_003990	WPa_0233	wBol1_1086	Wbm0301	hypothetical protein
core	WD_0391	WRi_003980	WPa_0234	wBol1_1085	Wbm0302	ribosomal protein L28-:-rpmB, 50S ribosomal protein L28-:-rpmB, ribosomal protein L28
core	WD_0392	WRi_003970	WPa_0235	wBol1_1084	Wbm0303	lipA, lipoic acid synthetase-:-lipA, lipoyl synthase-:-lipoic acid synthetase-:-lipoyl synthase
core	WD_0393	WRi_003960	WPa_1222	wBol1_1024	Wbm0202	methylase involved in ubiquinone/menaquinone biosynthesis-:-ubiE, ubiquinone/menaquinone biosynthesis methlytransferase UbiE-:-ubiquinone/menaquinone biosynthesis methlytransferase UbiE
core	WD_0400	WRi_003890	WPa_1223	wBol1_1025	Wbm0203	ABC transporter-:-ABC transporter, permease/ATP-binding protein-:-ABC transportet, permease/ATP-binding protein-:-ABC-type multidrug transport system, ATPase and permease component
core	WD_0402	WRi_003840	WPa_1227	wBol1_1029	Wbm0205	argS, arginyl-tRNA synthetase-:-arginyl-tRNA synthetase
core	WD_0411	WRi_003300	WPa_1228	wBol1_1030	Wbm0014	ccmA, heme exporter protein CcmA-:-cytochrome c biogenesis protein CcmA-:-heme exporter protein CcmA
core	WD_0413	WRi_003280	WPa_0387	wBol1_0106	Wbm0012	aspS, aspartyl-tRNA synthetase-:-aspartyl-tRNA synthetase
core	WD_0414	WRi_003270	WPa_0385	wBol1_0103	Wbm0011	major facilitator family transporter-:-major facilitator superfamily permease
core	WD_0415	WRi_003260	WPa_0384	wBol1_0102	Wbm0206	pseudouridylate synthase, 23S RNA-specific-:-ribosomal large subunit pseudouridine synthase C, putative
core	WD_0416	WRi_003250	WPa_0086	wBol1_1175	Wbm0207	pdhA, pyruvate dehydrogenase complex, E1 component, alpha subunit-:-pdhA, pyruvate dehydrogenase complex, E1 component, pyruvate dehydrogenase alpha subunit-:-pyruvate dehydrogenase complex, E1 component, alpha subunit-:-pyruvate/2-oxoglutarate dehydrogenase complex, dehydrogenase E1 component, alpha subunit
core	WD_0417	WRi_003240	WPa_0085	wBol1_1176	Wbm0208	Putative membrane protein-:-hypothetical protein
core	WD_0421	WRi_003230	WPa_0629	wBol1_0438	Wbm0364	2-methylthioadenine synthetase-:-TRAM domain-containing protein-:-miaB, tRNA-i(6)A37 modification enzyme MiaB-:-trna-i(6)a37 thiotransferase enzyme
core	WD_0423	WRi_003210	WPa_0627	wBol1_0436	Wbm0363	Isoleucyl-tRNA synthetase, class Ia-:-ileS, isoleucyl-tRNA synthetase-:-ileS, isoleucyl-trna synthetase-:-isoleucyl-trna synthetase
core	WD_0425	WRi_003190	WPa_0625	wBol1_0434	Wbm0461	pheT, Phenylalanyl-tRNA synthetase beta chain-:-pheT, phenylalanyl-tRNA synthetase, beta subunit-:-phenylalanyl-tRNA synthetase beta subunit-:-phenylalanyl-tRNA synthetase, beta subunit
core	WD_0427	WRi_003170	WPa_0623	wBol1_0432	Wbm0460	ATP synthase F0, A subunit-:-F0F1 ATP synthase subunit A-:-atpB, ATP synthase F0, A subunit-:-atpB, F0F1 ATP synthase subunit A
core	WD_0428	WRi_003160	WPa_0622	wBol1_0431	Wbm0459	ATP synthase F0, C subunit-:-F0F1 ATP synthase subunit C-:-atpE, ATP synthase F0, C subunit-:-atpE, F0F1 ATP synthase subunit C
core	WD_0429	WRi_003150	WPa_0621	wBol1_0430	Wbm0458	ATP synthase F0, B subunit-:-ATP synthase F0, B subunit, putative-:-F0F1-type ATP synthase, subunit b
core	WD_0430	WRi_003140	WPa_0620	wBol1_0429	Wbm0457	F0F1-type ATP synthase, subunit b-:-hypothetical protein
core	WD_0432	WRi_003120	WPa_0618	wBol1_0427	Wbm0456	cytochrome c oxidase assembly protein-:-hypothetical protein
core	WD_0433	WRi_003110	WPa_0617	wBol1_0426	Wbm0455	Acetyl/propionyl-CoA carboxylase, alpha subunit-:-pccA, propionyl-CoA carboxylase, alpha subunit-:-propionyl-CoA carboxylase, alpha subunit
core	WD_0434	WRi_003100	WPa_0616	wBol1_0425	Wbm0454	Ankyrin repeat domain protein-:-hypothetical protein
core	WD_0435	WRi_003090	WPa_0615	wBol1_0424	Wbm0453	Glutamyl-tRNA synthetase-:-gltX, glutamyl-tRNA synthetase-:-glutamyl- and glutaminyl-tRNA synthetase-:-glutamyl-tRNA synthetase
core	WD_0437	WRi_003080	WPa_0681	wBol1_0493	Wbm0448	sdhA, succinate dehydrogenase flavoprotein subunit-:-sdhA, succinate dehydrogenase, flavoprotein subunit-:-succinate dehydrogenase, flavoprotein subunit
core	WD_0438	WRi_003070	WPa_0680	wBol1_0491	Wbm0447	Ankyrin repeat domain protein-:-ankyrin repeat domain protein-:-ankyrin repeat-containing protein
core	WD_0439	WRi_003060	WPa_0679	wBol1_0490	Wbm0580	gmk, guanylate kinase-:-guanylate kinase
core	WD_0440	WRi_003050	WPa_0678	wBol1_0489	Wbm0581	pentapeptide repeat domain protein-:-pentapeptide repeat-containing protein
core	WD_0441	WRi_003040	WPa_0677	wBol1_0488	Wbm0582	Ankyrin repeat domain protein-:-ankyrin repeat domain protein-:-ankyrin repeat-containing protein
core	WD_0442	WRi_003030	WPa_0069	wBol1_1192	Wbm0159	GTP-binding protein YchF-:-translation-associated GTPase
core	WD_0444	WRi_003010	WPa_0164	wBol1_1285	Wbm0160	poly A polymerase family protein-:-tRNA nucleotidyltransferase/poly(A) polymerase
core	WD_0451	WRi_002690	WPa_0156	wBol1_1278	Wbm0298	gap, glyceraldehyde 3-phosphate dehydrogenase-:-glyceraldehyde 3-phosphate dehydrogenase-:-glyceraldehyde-3-phosphate dehydrogenase, GapA
core	WD_0452	WRi_002700	WPa_0155	wBol1_1277	Wbm0297	MttB family protein-:-Sec-independent protein secretion pathway component, TatC-:-sec-independent protein translocase, tatc
core	WD_0461	WRi_002770	WPa_0101	wBol1_1161	Wbm0787	orotidine 5`-phosphate decarboxylase-:-orotidine-5'-phosphate decarboxylase-:-pyrF, orotidine 5`-phosphate decarboxylase
core	WD_0464	WRi_002810	WPa_0097	wBol1_1164	Wbm0786	valS, valyl-tRNA synthetase-:-valyl-tRNA synthetase
core	WD_0466	WRi_002830	WPa_1237	wBol1_1037	Wbm0289	carbonic anhydrase-:-hexapeptide transferase family protein
core	WD_0467	WRi_002840	WPa_1236	wBol1_1036	Wbm0170	preprotein translocase, SecG subunit-:-secG, preprotein translocase subunit SecG
core	WD_0468	WRi_002850	WPa_1235	wBol1_1035	Wbm0169	CTP synthase-:-CTP synthetase-:-pyrG, CTP synthase-:-pyrG, CTP synthetase
core	WD_0469	WRi_002860	WPa_1233	wBol1_1033	Wbm0168	cytidine and deoxycytidylate deaminase family protein-:-cytosine/adenosine deaminase
core	WD_0470	WRi_002890	WPa_1264	wBol1_1064	Wbm0167	major facilitator family transporter-:-major facilitator superfamily permease
core	WD_0473	WRi_002920	WPa_1274	wBol1_1073	Wbm0666	pyruvate dehydrogenase complex, E1 component, pyruvate dehydrogenase beta subunit-:-pyruvate dehydrogenase subunit beta
core	WD_0477	WRi_002950	WPa_0496	wBol1_0300	Wbm0667	GTP-binding protein LepA-:-lepA, GTP-binding protein LepA
core	WD_0478	WRi_002960	WPa_0494	wBol1_0298	Wbm0668	Malonyl-CoA decarboxylase-:-malonyl-CoA decarboxylase-:-malonyl-CoA decarboxylase, putative
core	WD_0484	WRi_002620	WPa_1214	wBol1_1018	Wbm0670	hypothetical protein
core	WD_0485	WRi_002610	WPa_1213	wBol1_1017	Wbm0671	DNA uptake lipoprotein-:-competence lipoprotein ComL, putative
core	WD_0487	WRi_002580	WPa_1211	wBol1_1015	Wbm0673	CDP-diacylglycerol --glycerol-3-phosphate 3-phosphatidyltransferase-:-pgsA, CDP-diacylglycerol--glycerol-3-phosphate 3-phosphatidyltransferase-:-phosphatidylglycerophosphate synthase
core	WD_0488	WRi_002570	WPa_1210	wBol1_1014	Wbm0674	NADP-dependent malic enzyme-:-maeB, NADP-dependent malic enzyme-:-malic enzyme
core	WD_0490	WRi_002560	WPa_1207	wBol1_1012	Wbm0675	BolA-like protein-:-hypothetical protein-:-stress-induced morphogen, BolA
core	WD_0491	WRi_002550	WPa_1206	wBol1_1011	Wbm0676	glutaredoxin-like protein-:-glutaredoxin-related protein
core	WD_0493	WRi_002520	WPa_0204	wBol1_1322	Wbm0120	GTP-binding protein-:-GTP-binding protein, GTP1/OBG family-:-obgE, GTPase ObgE
core	WD_0494	WRi_002510	WPa_0205	wBol1_1323	Wbm0119	Enolase-:-eno, enolase-:-enolase
core	WD_0496	WRi_002490	WPa_0050	wBol1_1210	Wbm0117	Putative rare lipoprotein A-:-lipoprotein-:-rare lipoprotein A, putative
core	WD_0501	WRi_002450	WPa_0477	wBol1_0278	Wbm0100	Outer surface protein Wsp-:-surface antigen-related protein
core	WD_0503	WRi_002440	WPa_0478	wBol1_0279	Wbm0101	2-methylthioadenine synthetase-:-MiaB-like tRNA modifying enzyme
core	WD_0505	WRi_002430	WPa_1102	wBol1_0911	Wbm0763	Asp-tRNAAsn/Glu-tRNAGln amidotransferase A subunit-:-gatA, glutamyl-tRNA(Gln) amidotransferase, A subunit-:-glutamyl-tRNA(Gln) amidotransferase, A subunit
core	WD_0523	WRi_003370	WPa_0056	wBol1_1206	Wbm0800	glutamine amidotransferase domain-containing protein-:-hypothetical protein-:-putative exported protein
core	WD_0524	WRi_003390	WPa_0057	wBol1_1204	Wbm0801	coaD, phosphopantetheine adenylyltransferase-:-phosphopantetheine adenylyltransferase
core	WD_0525	WRi_003400	WPa_0058	wBol1_1203	Wbm0802	NADH:ubiquinone oxidoreductase Fe-S subunit-:-hypothetical protein
core	WD_0526	WRi_003410	WPa_0059	wBol1_1202	Wbm0803	CDP-diglyceride synthetase-:-cdsA, phosphatidate cytidylyltransferase-:-phosphatidate cytidylyltransferase
core	WD_0527	WRi_003420	WPa_0060	wBol1_1201	Wbm0804	undecaprenyl diphosphate synthase-:-undecaprenyl pyrophosphate synthase-:-uppS, undecaprenyl diphosphate synthase
core	WD_0529	WRi_003430	WPa_1246	wBol1_1045	Wbm0805	frr, ribosome recycling factor-:-frr, ribosome releasing factor-:-ribosome recycling factor
core	WD_0530	WRi_003440	WPa_1245	wBol1_1044	Wbm0806	pyrH, uridylate kinase-:-uridylate kinase
core	WD_0531	WRi_003450	WPa_1244	wBol1_1043	Wbm0807	translation elongation factor Ts-:-tsf, elongation factor Ts-:-tsf, translation elongation factor Ts
core	WD_0532	WRi_003460	WPa_1243	wBol1_1042	Wbm0808	ribosomal protein S2-:-rpsB, 30S ribosomal protein S2-:-rpsB, ribosomal protein S2
core	WD_0534	WRi_003480	WPa_1242	wBol1_1041	Wbm0222	preprotein translocase subunit YajC-:-preprotein translocase, YajC subunit
core	WD_0535	WRi_003490	WPa_1241	wBol1_1040	Wbm0223	glmS, glucosamine--fructose-6-phosphate aminotransferase (isomerizing)-:-glucosamine --fructose-6-phosphate aminotransferase-:-glucosamine 6-phosphate synthetase
core	WD_0541	WRi_003550	WPa_0473	wBol1_0274	Wbm0778	UDP-N- acetylenolpyruvoylglucosamine reductase-:-UDP-N-acetylmuramate dehydrogenase-:-murB, UDP-N-acetylenolpyruvoylglucosamine reductase
core	WD_0542	WRi_003560	WPa_0474	wBol1_0275	Wbm0777	hemC, porphobilinogen deaminase-:-porphobilinogen deaminase
core	WD_0544	WRi_003570	WPa_0062	wBol1_1199	Wbm0108	2-oxoglutarate dehydrogenase, E2 component, dihydrolipoamide succinyltransferase-:-dihydrolipoamide acyltransferase E2 component-:-sucB, 2-oxoglutarate dehydrogenase, E2 component, dihydrolipoamide succinyltransferase
core	WD_0549	WRi_003630	WPa_0368	wBol1_0067	Wbm0266	preprotein translocase, SecA subunit-:-secA, preprotein translocase subunit SecA-:-secA, preprotein translocase, SecA subunit
core	WD_0551	WRi_003660	WPa_1160	wBol1_0964	Wbm0686	putative translaldolase-:-transaldolase
core	WD_0555	WRi_003750	WPa_0744	wBol1_0558	Wbm0073	5,10-methylene-tetrahydrofolate dehydrogenase/Methenyl tetrahydrofolate cyclohydrolase-:-folD, methylenetetrahydrofolate dehydrogenase/methenyltetrahydrofolate cyclohydrolase-:-methylenetetrahydrofolate dehydrogenase /methenyltetrahydrofolate cyclohydrolase
core	WD_0556	WRi_003760	WPa_0745	wBol1_0559	Wbm0072	3-polyprenyl-4-hydroxybenzoate decarboxylase-:-phenylacrylic acid decarboxylase, 3 -octaprenyl -4 -hydroxybenzoate carboxy-lyase-:-ubiX, phenylacrylic acid decarboxylase, 3-octaprenyl-4-hydroxybenzoate carboxy-lyase
core	WD_0557	WRi_003770	WPa_0746	wBol1_0560	Wbm0071	hypothetical protein
core	WD_0558	WRi_003780	WPa_0747	wBol1_0561	Wbm0070	CBS domain-containing protein-:-Mg2+/Co2+ transporter-:-Putative CBS domain membrane protein-:-Putative Mg2+ and Co2+ transporter CorB
core	WD_0560	WRi_003800	WPa_0631	wBol1_0441	Wbm0125	NADH dehydrogenase I, D subunit-:-NADH dehydrogenase subunit D-:-nuoD, NADH dehydrogenase I, D subunit-:-nuoD, NADH dehydrogenase subunit D
core	WD_0649	WRi_004860	WPa_0084	wBol1_1177	Wbm0309	HlyD family secretion protein-:-membrane-fusion protein-:-secretion protein, HlyD family
core	WD_0650	WRi_004870	WPa_1198	wBol1_1004	Wbm0310	3 -oxoacyl -(acyl -carrier -protein) reductase-:-Short-chain alcohol dehydrogenase family enzyme-:-fabG, 3-oxoacyl-(acyl-carrier-protein) reductase
core	WD_0652	WRi_004890	WPa_1196	wBol1_1002	Wbm0311	M48 family peptidase-:-TPR repeat-containing Zn-dependent protease-:-peptidase, M48 family
core	WD_0653	WRi_004900	WPa_1195	wBol1_1000	Wbm0312	3,4-dihydroxy-2-butanone 4-phosphate synthase-:-3,4-dihydroxy-2-butanone 4-phosphate synthase, putative-:-ribB, 3,4-dihydroxy-2-butanone 4-phosphate synthase
core	WD_0654	WRi_004910	WPa_1194	wBol1_0999	Wbm0313	greA, transcription elongation factor GreA-:-transcription elongation factor GreA-:-transcription elongation factor, GreA
core	WD_0655	WRi_004920	WPa_1193	wBol1_0998	Wbm0314	ATP synthase F1, alpha subunit-:-F0F1 ATP synthase subunit alpha-:-atpA, ATP synthase F1, alpha subunit-:-atpA, F0F1 ATP synthase subunit alpha
core	WD_0656	WRi_004930	WPa_1192	wBol1_0997	Wbm0315	ATP synthase F1, delta subunit-:-F0F1-type ATP synthase, delta subunit-:-atpH, ATP synthase F1, delta subunit
core	WD_0657	WRi_004950	WPa_1190	wBol1_0995	Wbm0317	ribosomal protein L17-:-rplQ, 50S ribosomal protein L17-:-rplQ, ribosomal protein L17
core	WD_0658	WRi_004960	WPa_1189	wBol1_0994	Wbm0318	DNA-directed RNA polymerase subunit alpha-:-DNA-directed RNA polymerase, alpha subunit-:-rpoA, DNA-directed RNA polymerase alpha subunit-:-rpoA, DNA-directed RNA polymerase subunit alpha-:-rpoA, DNA-directed RNA polymerase, alpha subunit
core	WD_0659	WRi_004970	WPa_1188	wBol1_0993	Wbm0319	30S ribosomal protein S11-:-ribosomal protein S11-:-rpsK, 30S ribosomal protein S11-:-rpsK, ribosomal protein S11
core	WD_0660	WRi_004980	WPa_1187	wBol1_0992	Wbm0320	ribosomal protein S13-:-rpsM, 30S ribosomal protein S13-:-rpsM, ribosomal protein S13
core	WD_0661	WRi_004990	WPa_1186	wBol1_0991	Wbm0321	adenylate kinase-:-adk, adenylate kinase
core	WD_0662	WRi_005000	WPa_1185	wBol1_0990	Wbm0322	preprotein translocase, SecY subunit-:-secY, preprotein translocase subunit SecY-:-secY, preprotein translocase, SecY subunit
core	WD_0663	WRi_005010	WPa_1184	wBol1_0989	Wbm0323	ribosomal protein L15-:-rplO, 50S ribosomal protein L15-:-rplO, ribosomal protein L15
core	WD_0664	WRi_005020	WPa_1183	wBol1_0988	Wbm0324	ribosomal protein S5-:-rpsE, 30S ribosomal protein S5-:-rpsE, ribosomal protein S5
core	WD_0665	WRi_005030	WPa_1182	wBol1_0987	Wbm0325	ribosomal protein L18-:-rpl18, ribosomal protein L18-:-rplR, 50S ribosomal protein L18-:-rplR, ribosomal protein L18
core	WD_0666	WRi_005040	WPa_1181	wBol1_0986	Wbm0326	ribosomal protein L6-:-rplF, 50S ribosomal protein L6-:-rplF, ribosomal protein L6
core	WD_0667	WRi_005050	WPa_1180	wBol1_0985	Wbm0327	30s ribosomal protein s8-:-rpsH, 30S ribosomal protein S8-:-rpsH, 30s ribosomal protein s8-:-rpsH, ribosomal protein S8
core	WD_0668	WRi_005060	WPa_1179	wBol1_0984	Wbm0328	ribosomal protein S14-:-rpsN, 30S ribosomal protein S14-:-rpsN, ribosomal protein S14-:-rspN, ribosomal protein S14
core	WD_0669	WRi_005070	WPa_1178	wBol1_0983	Wbm0329	ribosomal protein L5-:-rplE, 50S ribosomal protein L5-:-rplE, ribosomal protein L5
core	WD_0670	WRi_005080	WPa_1177	wBol1_0982	Wbm0330	ribosomal protein L24-:-rplX, 50S ribosomal protein L24-:-rplX, ribosomal protein L24
core	WD_0671	WRi_005090	WPa_1176	wBol1_0981	Wbm0331	ribosomal protein L14-:-rplN, 50S ribosomal protein L14-:-rplN, ribosomal protein L14
core	WD_0672	WRi_005100	WPa_1175	wBol1_0980	Wbm0332	ribosomal protein S17-:-rpsQ, 30S ribosomal protein S17-:-rpsQ, ribosomal protein S17
core	WD_0673	WRi_005110	WPa_1174	wBol1_0979	Wbm0333	50S ribosomal protein L29-:-50s ribosomal protein l29-:-rpmC, 50S ribosomal protein L29-:-rpmC, 50s ribosomal protein l29-:-rpmC, ribosomal protein L29
core	WD_0674	WRi_005120	WPa_1173	wBol1_0978	Wbm0334	ribosomal protein L16-:-rplP, 50S ribosomal protein L16-:-rplP, ribosomal protein L16
core	WD_0675	WRi_005130	WPa_1172	wBol1_0977	Wbm0335	ribosomal protein S3-:-rpsC, 30S ribosomal protein S3-:-rpsC, ribosomal protein S3
core	WD_0676	WRi_005140	WPa_1171	wBol1_0976	Wbm0336	ribosomal protein L22-:-rplV, 50S ribosomal protein L22-:-rplV, ribosomal protein L22
core	WD_0677	WRi_005150	WPa_1170	wBol1_0975	Wbm0337	ribosomal protein S19-:-rpsS, 30S ribosomal protein S19-:-rpsS, ribosomal protein S19
core	WD_0678	WRi_005160	WPa_1169	wBol1_0974	Wbm0338	ribosomal protein L2-:-rplB, 50S ribosomal protein L2-:-rplB, ribosomal protein L2
core	WD_0679	WRi_005170	WPa_1168	wBol1_0973	Wbm0339	ribosomal protein L23-:-rplW, 50S ribosomal protein L23-:-rplW, ribosomal protein L23
core	WD_0680	WRi_005180	WPa_1167	wBol1_0972	Wbm0340	ribosomal protein L4-:-rplD, 50S ribosomal protein L4-:-rplD, ribosomal protein L4
core	WD_0681	WRi_005190	WPa_1166	wBol1_0971	Wbm0341	ribosomal protein L3-:-rplC, 50S ribosomal protein L3-:-rplC, ribosomal protein L3
core	WD_0682	WRi_005200	WPa_1165	wBol1_0970	Wbm0342	30s ribosomal protein s10-:-rpsJ, 30S ribosomal protein S10-:-rpsJ, 30s ribosomal protein s10-:-rpsJ, ribosomal protein S10
core	WD_0684	WRi_005240	WPa_1163	wBol1_0967	Wbm0654	carA, carbamoyl phosphate synthase small subunit-:-carA, carbamoyl-phosphate synthase small subunit-:-carA, carbamoyl-phosphate synthase, small subunit-:-carbamoyl phosphate synthase small subunit-:-carbamoyl-phosphate synthase, small subunit
core	WD_0685	WRi_005250	WPa_1161	wBol1_0965	Wbm0655	hypothetical protein
core	WD_0687	WRi_005270	WPa_0071	wBol1_1190	Wbm0158	Frusctose -1,6 -bisphosphatase, class II-:-glpX, Fructose-1,6-bisphosphatase, class II-:-glpX, Frusctose-1,6-bisphosphatase, class II-:-glpX, fructose 1,6-bisphosphatase II
core	WD_0690	WRi_005300	WPa_1201	wBol1_1007	Wbm0209	ppdK, pyruvate phosphate dikinase-:-pyruvate phosphate dikinase
core	WD_0699	WRi_006430	WPa_0786	wBol1_0599	Wbm0217	metal-dependent protease with chaperone activity-:-peptidase, M22 family-:-peptidase, M22 family protein
core	WD_0702	WRi_006440	WPa_0785	wBol1_0598	Wbm0218	hypothetical protein
core	WD_0705	WRi_006450	WPa_0821	wBol1_0630	Wbm0021	aminotransferase, class V-:-cysteine sulfinate desulfinase/cysteine desulfurase
core	WD_0706	WRi_006460	WPa_0822	wBol1_0631	Wbm0022	alpha/beta fold family hydrolase-:-alpha/beta superfamily hydrolase-:-hypothetical protein
core	WD_0707	WRi_006470	WPa_0824	wBol1_0632	Wbm0023	ABC transporter, ATP-binding protein-:-peptide ABC transporter ATPase
core	WD_0708	WRi_006480	WPa_0825	wBol1_0633	Wbm0024	HesB/YadR/YfhF family protein
core	WD_0709	WRi_006490	WPa_0826	wBol1_0634	Wbm0025	dGTP triphosphohydrolase-:-deoxyguanosinetriphosphate triphosphohydrolase-:-deoxyguanosinetriphosphate triphosphohydrolase, putative-:-dgt, deoxyguanosinetriphosphate triphosphohydrolase
core	WD_0710	WRi_006500	WPa_0827	wBol1_0635	Wbm0026	Pyrimidine deaminase and reductase-:-pyrimidine deaminase and reductase-:-ribD, riboflavin biosynthesis protein RibD
core	WD_0712	WRi_006530	WPa_0832	wBol1_0640	Wbm0236	Pentose-5-phosphate-3-epimerase-:-ribulose-phosphate 3-epimerase-:-rpe, ribulose-phosphate 3-epimerase
core	WD_0714	WRi_006550	WPa_0683	wBol1_0495	Wbm0449	2,3,4,5 -tetrahydropyridine -2,6 -dicarboxylate N-succinyltransferase-:-dapD, 2,3,4,5-tetrahydropyridine-2,6-dicarboxylate N-succinyltransferase-:-dapD, 2,3,4,5-tetrahydropyridine-2-carboxylate N-succinyltransferase
core	WD_0715	WRi_006560	WPa_0684	wBol1_0496	Wbm0450	hypothetical protein
core	WD_0716	WRi_006570	WPa_0685	wBol1_0497	Wbm0451	hypothetical protein
core	WD_0717	WRi_006580	WPa_0686	wBol1_0498	Wbm0452	SAM-dependent methyltransferase-:-hypothetical protein
core	WD_0719	WRi_006600	WPa_0573	wBol1_0380	Wbm0075	cell division protein FtsI-:-penicillin-binding protein
core	WD_0720	WRi_006610	WPa_0574	wBol1_0381	Wbm0074	polysaccharide deacetylase, putative-:-xylanase/chitin deacetylase
core	WD_0723	WRi_007520	WPa_0577	wBol1_0385	Wbm0602	cell division protein FtsZ-:-ftsZ, cell division protein FtsZ
core	WD_0726	WRi_007500	WPa_0579	wBol1_0387	Wbm0601	conserved hypothetical protein TIGR00043-:-hypothetical protein-:-metal-dependent hydrolase
core	WD_0727	WRi_007490	WPa_0580	wBol1_0388	Wbm0600	sdhB, succinate dehydrogenase catalytic subunit-:-sdhB, succinate dehydrogenase iron-sulfur subunit-:-sdhB, succinate dehydrogenase, iron-sulfur protein-:-succinate dehydrogenase, iron-sulfur protein
core	WD_0728	WRi_007480	WPa_0581	wBol1_0389	Wbm0599	PAS/PAC domain-containing protein-:-Putative exported protein-:-hypothetical protein
core	WD_0729	WRi_007470	WPa_0582	wBol1_0390	Wbm0598	acetyltransferase-:-acetyltransferase domain-containing protein-:-acetyltransferase, GNAT family
core	WD_0731	WRi_007450	WPa_0584	wBol1_0393	Wbm0597	glycerol-3-phosphate dehydrogenase-:-gpsA, glycerol-3-phosphate dehydrogenase (NAD+)
core	WD_0732	WRi_007440	WPa_0585	wBol1_0394	Wbm0596	ctrA, cell cycle transcriptional regulator-:-ctrA, two component transcriptional regulator-:-response regulator-:-two component transcriptional regulator
core	WD_0734	WRi_007410	WPa_0588	wBol1_0396	Wbm0594	NADH dehydrogenase I, E subunit-:-NADH dehydrogenase subunit E-:-nuoE, NADH dehydrogenase I, E subunit-:-nuoE, NADH dehydrogenase subunit E
core	WD_0735	WRi_007400	WPa_0589	wBol1_0397	Wbm0593	queuine tRNA-ribosyltransferase-:-queuine/archaeosine tRNA-ribosyltransferase-:-tgt, Queuine tRNA-ribosyltransferase-:-tgt, queuine tRNA-ribosyltransferase
core	WD_0737	WRi_007380	WPa_0591	wBol1_0399	Wbm0221	M16 family peptidase putative-:-Zn-dependent peptidase-:-peptidase, M16 family
core	WD_0738	WRi_007370	WPa_0592	wBol1_0400	Wbm0220	sodB, superoxide dismutase, Fe-:-superoxide dismutase-:-superoxide dismutase, Fe-:-superoxide dismutase, SodA
core	WD_0743	WRi_007330	WPa_0705	wBol1_0519	Wbm0007	GTP-binding protein Era-:-era, GTP-binding protein Era
core	WD_0744	WRi_007320	WPa_0706	wBol1_0520	Wbm0008	3'-5' exonuclease-:-hypothetical protein
core	WD_0745	WRi_007310	WPa_0709	wBol1_0522	Wbm0010	Putative outer membrane protein-:-hypothetical protein-:-outer membrane protein
core	WD_0750	WRi_007270	WPa_0094	wBol1_1168	Wbm0560	PQQ enzyme repeat family protein-:-PQQ repeat-containing protein-:-PQQ-like beta-propeller repeat-containing protein
core	WD_0751	WRi_007260	WPa_0093	wBol1_1169	Wbm0561	Dihydrolipoamide dehydrogenase E3 component-:-dihydrolipoamide dehydrogenase E3 component-:-lpdA, alpha keto acid dehydrogenase complex, E3 component, lipoamide dehydrogenase-:-lpdA, pyruvate dehydrogenase complex, E3 component, Dihydrolipoamide dehydrogenase-:-pyruvate dehydrogenase complex, E3 component, Dihydrolipoamide dehydrogenase
core	WD_0752	WRi_007250	WPa_0092	wBol1_1170	Wbm0562	integrase-:-phage integrase family site specific recombinase-:-site-specific recombinase, phage integrase family
core	WD_0755	WRi_005980	WPa_0150	wBol1_1271	Wbm0566	thioredoxin reductase-:-trxB, thioredoxin reductase
core	WD_0756	WRi_005990	WPa_0151	wBol1_1272	Wbm0567	anti-oxidant AhpCTSA family protein-:-antioxidant, AhpC/Tsa family-:-peroxiredoxin
core	WD_0757	WRi_006000	WPa_0497	wBol1_0301	Wbm0414	hypothetical protein
core	WD_0758	WRi_006010	WPa_0498	wBol1_0302	Wbm0415	glutaredoxin-:-glutaredoxin family protein
core	WD_0759	WRi_006020	WPa_0499	wBol1_0303	Wbm0416	FAD synthase-:-ribF, riboflavin biosynthesis protein RibF-:-riboflavin biosynthesis protein RibF
core	WD_0760	WRi_006030	WPa_0500	wBol1_0304	Wbm0417	lipoprotein signal peptidase-:-lspA, lipoprotein signal peptidase
core	WD_0761	WRi_006040	WPa_0501	wBol1_0305	Wbm0418	Zn-dependent peptidase-:-insulinase family protease-:-peptidase, M16 family-:-protease, insulinase family
core	WD_0762	WRi_006050	WPa_0502	wBol1_0306	Wbm0419	M16 family peptidase putative-:-Zn-dependent peptidase-:-peptidase, M16 family
core	WD_0763	WRi_006060	WPa_0503	wBol1_0307	Wbm0420	folate-dependent phosphoribosylglycinamide formyltransferase PurN-:-phosphoribosylglycinamide formyltransferase, putative
core	WD_0765	WRi_006080	WPa_0505	wBol1_0309	Wbm0421	Na+/H+ ion antiporter family protein-:-putative monovalent cation/H+ antiporter subunit E
core	WD_0767	WRi_006100	WPa_0507	wBol1_0311	Wbm0080	SsrA-binding protein-:-smpB, SsrA-binding protein
core	WD_0768	WRi_006110	WPa_0508	wBol1_0312	Wbm0079	lgt, prolipoprotein diacylglyceryl transferase-:-prolipoprotein diacylglyceryl transferase
core	WD_0770	WRi_006120	WPa_0789	wBol1_0601	Wbm0216	ABC-type protease secretion system, ATPase and permease component, AprD-:-type I secretion system ATPase
core	WD_0772	WRi_006150	WPa_0813	wBol1_0622	Wbm0214	hypothetical protein
core	WD_0773	WRi_006160	WPa_0814	wBol1_0623	Wbm0213	hypothetical protein
core	WD_0774	WRi_006180	WPa_0815	wBol1_0624	Wbm0211	single-strand binding protein-:-single-stranded DNA-binding protein, ssb-:-ssb, single-strand binding protein
core	WD_0775	WRi_006190	WPa_0816	wBol1_0625	Wbm0210	dapA, dihydrodipicolinate synthase-:-dihydrodipicolinate synthase
core	WD_0776	WRi_006200	WPa_0466	wBol1_0268	Wbm0548	DNA ligase, NAD-dependent-:-NAD-dependent DNA ligase, Lig-:-ligA, DNA ligase-:-ligA, DNA ligase, NAD-dependent
core	WD_0778	WRi_006210	WPa_0166	wBol1_1287	Wbm0445	gltX, glutamyl-tRNA synthetase-:-glutamyl-tRNA synthetase
core	WD_0780	WRi_006220	WPa_0658	wBol1_0471	Wbm0499	DNA polymerase III alpha subunit-:-DNA polymerase III, alpha subunit-:-dnaE, DNA polymerase III, alpha subunit
core	WD_0781	WRi_006230	WPa_0657	wBol1_0470	Wbm0500	30s ribosomal protein s6-:-ribosomal protein S6-:-ribosomal protein S6 family protein-:-rpsF, 30s ribosomal protein s6-:-rpsF, ribosomal protein S6
core	WD_0782	WRi_006240	WPa_0656	wBol1_0469	Wbm0501	ribosomal protein S18-:-rpsR, 30S ribosomal protein S18-:-rpsR, ribosomal protein S18
core	WD_0783	WRi_006250	WPa_0655	wBol1_0468	Wbm0502	ribosomal protein L9-:-rplI, 50S ribosomal protein L9-:-rplI, ribosomal protein L9
core	WD_0786	WRi_006260	WPa_0654	wBol1_0467	Wbm0503	adenylosuccinate lyase-:-purB, Adenylosuccinate lyase-:-purB, adenylosuccinate lyase
core	WD_0789	WRi_006310	WPa_0545	wBol1_0351	Wbm0365	EndoIII-related endonuclease-:-endonuclease III-:-nth, endonuclease III
core	WD_0790	WRi_006320	WPa_0546	wBol1_0352	Wbm0366	Putative dnaj domain membrane protein-:-hypothetical protein
core	WD_0791	WRi_006330	WPa_0547	wBol1_0353	Wbm0367	isocitrate dehydrogenase-:-isocitrate dehydrogenase, NAD-dependent
core	WD_0795	WRi_006360	WPa_0529	wBol1_0334	Wbm0528	rho, transcription termination factor Rho-:-transcription termination factor Rho
core	WD_0796	WRi_006370	WPa_0528	wBol1_0333	Wbm0529	hypothetical protein
core	WD_0797	WRi_006380	WPa_0526	wBol1_0329	Wbm0530	parvulin-like peptidyl-prolyl isomerase, PPID-:-peptidyl-prolyl cis-trans isomerse D, putative
core	WD_0798	WRi_007670	WPa_0525	wBol1_0328	Wbm0531	ribosomal protein S16-:-rpsP, 30S ribosomal protein S16-:-rpsP, ribosomal protein S16
core	WD_0799	WRi_007680	WPa_0524	wBol1_0327	Wbm0532	geranylgeranyl pyrophosphate synthase-:-ispB, octaprenyl-diphosphate synthase-:-octaprenyl-diphosphate synthase
core	WD_0800	WRi_007690	WPa_0523	wBol1_0326	Wbm0533	grpE, heat shock protein GrpE-:-heat shock protein GrpE-:-molecular chaperone GrpE (heat shock protein)
core	WD_0801	WRi_007700	WPa_0522	wBol1_0325	Wbm0534	trpS, tryptophanyl-tRNA synthetase-:-tryptophanyl-tRNA synthetase
core	WD_0803	WRi_007720	WPa_0989	wBol1_0689	Wbm0123	cytochrome c family protein-:-cytochrome c2
core	WD_0813	WRi_007800	WPa_0016	wBol1_1148	Wbm0077	proS, prolyl-tRNA synthetase-:-prolyl-tRNA synthetase
core	WD_0814	WRi_007810	WPa_0015	wBol1_1147	Wbm0078	acpS, holo-(acyl-carrier-protein) synthase-:-holo-(acyl-carrier-protein) synthase-:-phosphopantetheinyl transferase (holo-ACP synthase)
core	WD_0816	WRi_007820	WPa_0129	wBol1_1253	Wbm0592	Multisubunit Na+/H+ antiporter, MnhD subunit-:-putative monovalent cation/H+ antiporter subunit D-:-putative nadh-ubiquinone oxidoreductase subunit
core	WD_0817	WRi_007830	WPa_0130	wBol1_1254	Wbm0641	Putative type IV secretion system protein VirB8-:-Type IV secretory pathway, component VirB8-:-type IV secretion system protein VirB8, putative
core	WD_0818	WRi_007840	WPa_0131	wBol1_1255	Wbm0640	hypothetical protein
core	WD_0819	WRi_007850	WPa_0132	wBol1_1256	Wbm0639	ATPase involved in DNA replication, HolB-:-DNA polymerase III, delta' subunit, putative-:-DNA polymerase III, subunit, putative-:-Putative DNA polymerase III, gamma/tau subunits
core	WD_0820	WRi_007860	WPa_0133	wBol1_1257	Wbm0638	Sua5/YciO/YrdC/YwlC family protein-:-putative translation factor, SUA5
core	WD_0821	WRi_007870	WPa_0134	wBol1_1258	Wbm0637	hypothetical protein
core	WD_0822	WRi_007880	WPa_0135	wBol1_1259	Wbm0636	miaA, tRNA delta(2)-isopentenylpyrophosphate transferase-:-tRNA delta(2) -isopentenylpyrophosphate transferase-:-tRNA delta(2)-isopentenylpyrophosphate transferase
core	WD_0824	WRi_007900	WPa_0482	wBol1_0285	Wbm0635	ATP-dependent DNA helicase RecG-:-RecG-like helicase-:-recG, ATP-dependent DNA helicase RecG
core	WD_0827	WRi_007920	WPa_0539	wBol1_0344	Wbm0765	hypothetical protein
core	WD_0828	WRi_007940	WPa_0540	wBol1_0345	Wbm0766	cutA, periplasmic divalent cation tolerance protein-:-hypothetical protein-:-periplasmic divalent cation tolerance protein
core	WD_0831	WRi_007980	WPa_1054	wBol1_0861	Wbm0768	hflK protein-:-hflK, hflK protein-:-membrane protease subunit stomatin/prohibitin-like protein
core	WD_0832	WRi_007990	WPa_1053	wBol1_0860	Wbm0769	hflC protein-:-hflC, hflC protein-:-membrane protease subunit stomatin/prohibitin-like protein
core	WD_0833	WRi_008000	WPa_1052	wBol1_0859	Wbm0770	Trypsin-like serine protease-:-htrA, protease DO-:-protease DO-:-trypsin-like serine protease
core	WD_0835	WRi_008020	WPa_0986	wBol1_0692	Wbm0772	hypothetical protein
core	WD_0838	WRi_008040	WPa_0984	wBol1_0695	Wbm0771	hypothetical protein
core	WD_0839	WRi_008060	WPa_0736	wBol1_0549	Wbm0773	excinuclease ABC subunit B-:-excinuclease ABC, B subunit-:-uvrB, excinuclease ABC subunit B-:-uvrB, excinuclease ABC, B subunit-:-uvrB, excinuclease ABC, subunit B
core	WD_0844	WRi_008100	WPa_0176	wBol1_1298	Wbm0505	Putative cytochrome c-type biogenesis protein-:-cytochrome c-type biogenesis protein CcmH, putative-:-hypothetical protein
core	WD_0845	WRi_008110	WPa_0177	wBol1_1299	Wbm0506	Putative outer membrane protein-:-hypothetical protein-:-outer membrane protein
core	WD_0846	WRi_008120	WPa_0178	wBol1_1300	Wbm0507	fdx, ferredoxin-:-fdx, ferredoxin, iron-sulfur cluster assembly system-:-ferredoxin
core	WD_0849	WRi_008130	WPa_0533	wBol1_0339	Wbm0508	UDP-N-acetylmuramoylalanine --D-glutamate ligase-:-UDP-N-acetylmuramoylalanine-D-glutamate ligase-:-murD, UDP-N-acetylmuramoylalanine--D-glutamate ligase-:-murD, UDP-N-acetylmuramoylalanine-D-glutamate ligase
core	WD_0850	WRi_008140	WPa_0534	wBol1_0340	Wbm0509	TetR family transcriptional regulator-:-hypothetical protein
core	WD_0852	WRi_008170	WPa_0597	wBol1_0403	Wbm0791	N6-adenine-specific methylase-:-Putative methyltransferase-:-methyltransferase, putative
core	WD_0853	WRi_008180	WPa_0598	wBol1_0404	Wbm0792	hypothetical protein
core	WD_0854	WRi_008190	WPa_0599	wBol1_0405	Wbm0793	TrlB/VirB6 plasmid conjugal transfer domain protein-:-Type IV secretion system protein VirB6, putative-:-Type IV secretory pathway, VirB6 components-:-hypothetical protein
core	WD_0855	WRi_008200	WPa_0600	wBol1_0406	Wbm0794	TrbL/VirB6 plasmid conjugal transfer family protein-:-Type IV secretion system protein VirB6, putative-:-Type IV secretory pathway, VirB6 components-:-hypothetical protein
core	WD_0856	WRi_008210	WPa_0601	wBol1_0407	Wbm0795	TrbL/VirB6 plasmid conjugal transfer family protein-:-Type IV secretion system protein VirB6, putative-:-Type IV secretory pathway, VirB6 components-:-hypothetical protein
core	WD_0857	WRi_008220	WPa_0602	wBol1_0408	Wbm0796	Type IV secretion system protein VirB6, putative-:-Type IV secretory pathway, VirB6 components-:-type IV secretion system protein VirB6
core	WD_0858	WRi_008230	WPa_0603	wBol1_0409	Wbm0797	Type IV secretory pathway, VirB4 components-:-type IV secretion system protein VirB4-:-virB4, Type IV secretion pathway protein VirB4
core	WD_0859	WRi_008240	WPa_0604	wBol1_0410	Wbm0798	Type IV secretory pathway, VirB3 components-:-type IV secretion system protein VirB3, putative-:-virB3, Type IV secretion system protein VirB3
core	WD_0860	WRi_008250	WPa_0605	wBol1_0411	Wbm0799	lysK, lysyl-tRNA synthetase-:-lysS, lysyl-tRNA synthetase-:-lysyl-tRNA synthetase
core	WD_0862	WRi_008260	WPa_0667	wBol1_0479	Wbm0361	alaS, alanyl-tRNA synthetase-:-alanyl-tRNA synthetase
core	WD_0863	WRi_008270	WPa_0664	wBol1_0476	Wbm0659	hypothetical protein
core	WD_0864	WRi_008280	WPa_0663	wBol1_0475	Wbm0658	ribosomal protein L35-:-rpmI, ribosomal protein L35
core	WD_0865	WRi_008290	WPa_0662	wBol1_0474	Wbm0657	ribosomal protein L20-:-rplT, 50S ribosomal protein L20-:-rplT, ribosomal protein L20
core	WD_0866	WRi_008300	WPa_0661	wBol1_0473	Wbm0656	fmt, methionyl-tRNA formyltransferase-:-methionyl-tRNA formyltransferase
core	WD_0867	WRi_008310	WPa_0542	wBol1_0347	Wbm0411	AICAR transformylase/IMP cyclohydrolase PurH-:-phosphoribosylaminoimidazole carboxamide formyltransferase/IMP cyclohydrolase-:-purH, phosphoribosylaminoimidazolecarboxamide formyltransferase/IMP cyclohydrolase
core	WD_0868	WRi_008330	WPa_0669	wBol1_0481	Wbm0403	pgm, phosphoglycerate mutase, 2,3-bisphosphoglycerate-independent-:-pgm, phosphoglyceromutase-:-phosphoglycerate mutase, 2,3 -bisphosphoglycerate -independent-:-phosphoglyceromutase
core	WD_0869	WRi_008340	WPa_0671	wBol1_0482	Wbm0402	(acyl-carrier-protein) S-malonyltransferase, FabD-:-fabD, malonyl CoA-acyl carrier protein transacylase-:-malonyl CoA-acyl carrier protein transacylase
core	WD_0870	WRi_008350	WPa_0672	wBol1_0483	Wbm0401	ribosomal protein L31-:-ribosomal protein L31, putative-:-rpmE, ribosomal protein L31
core	WD_0871	WRi_008360	WPa_0673	wBol1_0484	Wbm0400	ATP-NAD kinase-:-ppnK, ATP-NAD kinase-:-ppnK, inorganic polyphosphate/ATP-NAD kinase
core	WD_0878	WRi_008670	WPa_0703	wBol1_0517	Wbm0609	3'-5' exonuclease-:-ribonuclease D
core	WD_0879	WRi_008660	WPa_0702	wBol1_0516	Wbm0608	thioredoxin-:-thioredoxin, trx-:-trx, thioredoxin
core	WD_0888	WRi_008550	WPa_1267	wBol1_1066	Wbm0755	Signal recognition particle GTPase-:-ftsY, cell division ABC transporter, periplasmic substrate-binding protein FtsY-:-ftsY, signal recognition particle docking protein FtsY-:-ftsY, signal recognition particle protein FtsY-:-signal recognition particle protein FtsY
core	WD_0889	WRi_008540	WPa_1268	wBol1_1067	Wbm0756	NifU domain protein-:-scaffold protein
core	WD_0890	WRi_008530	WPa_1269	wBol1_1068	Wbm0757	HesB/YadR/YfhF family protein
core	WD_0891	WRi_008520	WPa_1270	wBol1_1069	Wbm0758	DnaJ-domain-containing protein-:-co-chaperone Hsc20-:-hscB, co-chaperone Hsc20
core	WD_0892	WRi_008510	WPa_1271	wBol1_1070	Wbm0759	chaperone protein HscA-:-hscA, chaperone protein HscA-:-hscA, chaperone protein, HscA-:-molecular chaperone, DnaK
core	WD_0893	WRi_008500	WPa_1272	wBol1_1071	Wbm0760	Signal peptidase I-:-lepB, signal peptidase I-:-signal peptidase I
core	WD_0895	WRi_008480	WPa_0676	wBol1_0487	Wbm0385	aspartate carbamoyltransferase-:-pyrB, aspartate carbamoyltransferase-:-pyrB, aspartate carbamoyltransferase catalytic subunit
core	WD_0897	WRi_008460	WPa_0675	wBol1_0486	Wbm0398	ABC-type Fe3+ transport system, periplasmic component-:-iron compound ABC transporter, periplasmic iron compound-binding protein
core	WD_0905	WRi_008400	WPa_0830	wBol1_0638	Wbm0020	ribosomal protein S15-:-rpsO, 30S ribosomal protein S15-:-rpsO, ribosomal protein S15
core	WD_0906	WRi_008390	WPa_0831	wBol1_0639	Wbm0019	pnp, Polyribonucleotide nucleotidyltransferase-:-pnp, polynucleotide phosphorylase/polyadenylase-:-pnp, polyribonucleotide nucleotidyltransferase-:-polynucleotide phosphorylase/polyadenylase-:-polyribonucleotide nucleotidyltransferase
core	WD_0912	WRi_008710	WPa_0219	wBol1_1336	Wbm0272	RecB exonuclease-:-hypothetical protein
core	WD_0913	WRi_008720	WPa_0220	wBol1_1337	Wbm0271	phosphoribosylformylgly synthase II domain protein-:-phosphoribosylformylglycinamidine synthase II domain protein-:-phosphoribosylformylglycinamidine synthase II domain-containing protein-:-phosphoribosylformylglycinamidine synthase domain-containing protein
core	WD_0916	WRi_008740	WPa_1276	wBol1_1075	Wbm0263	excinuclease ABC, A subunit-:-excinuclease ATPase subunit, UvrA-:-uvrA, excinuclease ABC, A subunit-:-uvrA, excinuclease ABC, subunit A
core	WD_0917	WRi_008750	WPa_0593	wBol1_0401	Wbm0219	hypothetical protein
core	WD_0924	WRi_008770	WPa_0137	wBol1_1260	Wbm0492	UDP -N -acetylmuramoylalanyl -D -glutamate-:-UDP-N-acetylmuramyl tripeptide synthase-:-murE, UDP-N-acetylmuramoylalanyl-D-glutamate--2, 6-diaminopimelate ligase-:-murE, UDP-N-acetylmuramoylalanyl-D-glutamate-2, 6-diaminopimelate ligase
core	WD_0925	WRi_008780	WPa_0138	wBol1_1261	Wbm0493	cystathionine beta-lyase-:-metC, Cystathionine beta-lyase-:-metC, cystathionine beta-lyase
core	WD_0926	WRi_008790	WPa_0139	wBol1_1262	Wbm0494	bolA protein, putative-:-stress-induced morphogen, BolA
core	WD_0928	WRi_008800	WPa_0140	wBol1_1263	Wbm0495	chaperone protein dnak-:-dnaK, chaperone protein dnak (hsp70)-:-dnaK, chaperone protein, DnaK-:-dnaK, dnaK protein-:-molecular chaperone, DnaK
core	WD_0929	WRi_008810	WPa_0141	wBol1_1264	Wbm0496	Ribonuclease, Rne/Rng family protein-:-ribonuclease G and E-:-ribonuclease, Rne/Rng family protein
core	WD_0930	WRi_008820	WPa_0142	wBol1_1265	Wbm0497	ribosomal protein L33-:-rmpG, Ribosomal protein L33-:-rpmG, 50S ribosomal protein L33-:-rpmG, ribosomal protein L33
core	WD_0937	WRi_008840	WPa_0145	wBol1_1267	Wbm0716	ABC-type Zn2+ transport system, periplasmic component-:-Putative cation ABC transporter, periplasmic cation-binding protein-:-cation ABC transporter, periplasmic cation-binding protein, putative
core	WD_0938	WRi_008850	WPa_0146	wBol1_1268	Wbm0715	ABC-type Zn2+ transport systems, ATPase component-:-Putative cation ABC transporter, ATP-binding protein-:-cation ABC transporter, ATP-binding protein-:-cation ABC transporter, ATP-binding protein, putative
core	WD_0939	WRi_008860	WPa_0147	wBol1_1269	Wbm0714	protein kinase, AarF-:-ubiquinone biosynthesis protein AarF, putative-:-ubiquinone biosynthesis protein ubiB
core	WD_0948	WRi_008880	WPa_0817	wBol1_0626	Wbm0629	NADPH:quinone reductase-:-quinone oxidoreductase, putative
core	WD_0949	WRi_008900	WPa_0819	wBol1_0628	Wbm0491	cytochrome C oxidase assembly protein-:-cytochrome c oxidase assembly protein CtaG, putative
core	WD_0950	WRi_008910	WPa_0820	wBol1_0629	Wbm0490	Putative membrane protein-:-hypothetical protein-:-integral membrane protein, interacts with FtsH
core	WD_0951	WRi_008920	WPa_1118	wBol1_0926	Wbm0489	RNA methyltransferase-:-RNA methyltransferase, TrmH family, group 3-:-rRNA methylase
core	WD_0952	WRi_008930	WPa_1119	wBol1_0927	Wbm0488	Smr domain family protein-:-Smr domain-containing protein-:-Smr/mutS family protein
core	WD_0954	WRi_008940	WPa_0720	wBol1_0534	Wbm0042	asd, aspartate-semialdehyde dehydrogenase-:-aspartate-semialdehyde dehydrogenase
core	WD_0955	WRi_008950	WPa_0721	wBol1_0535	Wbm0043	hypothetical protein
core	WD_0957	WRi_008970	WPa_0722	wBol1_0536	Wbm0044	Amino acid permease family protein-:-amino acid permease family protein-:-amino acid transporter
core	WD_0960	WRi_008990	WPa_0902	wBol1_0780	Wbm0441	aspartate kinase-:-aspartokinase-:-lysC, aspartate kinase-:-lysC, aspartokinase
core	WD_0963	WRi_009090	WPa_0991	wBol1_0687	Wbm0628	helicase II, UvrD-:-superfamily I DNA/RNA helicase-:-uvrD, DNA helicase II-:-uvrD, helicase II - UvrD/PcrA-:-uvrD, helicase II, UvrD
core	WD_0965	WRi_009110	WPa_0993	wBol1_0684	Wbm0625	NADH dehydrogenase I, J subunit-:-NADH:ubiquinone oxidoreductase chain J-:-nuoJ, NADH dehydrogenase I, J subunit
core	WD_0966	WRi_009120	WPa_0994	wBol1_0683	Wbm0624	NADH dehydrogenase I, K subunit-:-NADH:ubiquinone oxidoreductase chain K-:-nuoK, NADH dehydrogenase I, K subunit
core	WD_0967	WRi_009130	WPa_0995	wBol1_0682	Wbm0623	NADH dehydrogenase I, L subunit-:-NADH:ubiquinone oxidoreductase chain L-:-nuoL, NADH dehydrogenase I, L subunit
core	WD_0968	WRi_009140	WPa_0996	wBol1_0681	Wbm0622	NADH dehydrogenase I, M subunit-:-NADH:ubiquinone oxidoreductase chain M-:-nuoM, NADH dehydrogenase I, M subunit
core	WD_0969	WRi_009150	WPa_0997	wBol1_0680	Wbm0621	NADH dehydrogenase I, N subunit-:-NADH dehydrogenase I, N subunit, putative-:-NADH:ubiquinone oxidoreductase chain N-:-nuoN, NADH dehydrogenase I, N subunit
core	WD_0970	WRi_009160	WPa_0998	wBol1_0678	Wbm0620	biotin-:-biotin protein ligase, putative-:-biotin-(acetyl-CoA carboxylase) ligase-:-birA, biotin-[acetyl-coa-carboxylase] ligase-:-birA, biotin-[acetyl-coa-carboxylase] ligase, putative
core	WD_0972	WRi_009180	WPa_1000	wBol1_0676	Wbm0619	ccmE, cytochrome c-type biogenesis protein CcmE-:-cytochrome c-type biogenesis protein CcmE
core	WD_0974	WRi_009200	WPa_1002	wBol1_0674	Wbm0515	hypothetical protein
core	WD_0975	WRi_009210	WPa_1003	wBol1_0673	Wbm0514	hypothetical protein
core	WD_0976	WRi_009240	WPa_1004	wBol1_0672	Wbm0474	NADH dehydrogenase I subunit F-:-NADH dehydrogenase I, F subunit-:-nuoF, NADH dehydrogenase I, F subunit
core	WD_0977	WRi_009270	WPa_1005	wBol1_0671	Wbm0473	infC, translation initiation factor IF-3-:-translation initiation factor 3, IF-3-:-translation initiation factor IF-3
core	WD_0978	WRi_009280	WPa_1006	wBol1_0670	Wbm0472	thrS, threonyl-tRNA synthetase-:-threonyl-tRNA synthetase
core	WD_0980	WRi_009290	WPa_1008	wBol1_0669	Wbm0471	NADH dehydrogenase I, I subunit-:-NADH dehydrogenase subunit I-:-nuoI, NADH dehydrogenase I, I subunit-:-nuoI, NADH dehydrogenase subunit I
core	WD_0981	WRi_009300	WPa_1009	wBol1_0668	Wbm0032	tRNA modification GTPase TrmE-:-trmE, tRNA modification GTPase-:-trmE, tRNA modification GTPase TrmE
core	WD_0982	WRi_009320	WPa_1010	wBol1_0667	Wbm0685	pyridine nucleotide-disulphide oxidoreductase family protein-:-thioredoxin reductase
core	WD_0985	WRi_009330	WPa_1025	wBol1_0836	Wbm0614	3 -oxoacyl -(acyl -carrier -protein) synthase III-:-3-oxoacyl-[acyl-carrier-protein] synthase III-:-fabH, 3-oxoacyl-(acyl-carrier-protein) synthase III
core	WD_0986	WRi_009340	WPa_1026	wBol1_0837	Wbm0615	fatty acid/phospholipid synthesis protein PlsX-:-plsX, fatty acid/phospholipid synthesis protein-:-plsX, fatty acid/phospholipid synthesis protein PlsX-:-plsX, putative glycerol-3-phosphate acyltransferase PlsX-:-putative glycerol-3-phosphate acyltransferase PlsX
core	WD_0987	WRi_009350	WPa_1027	wBol1_0838	Wbm0616	ribosomal protein L32-:-rpmF, 50S ribosomal protein L32-:-rpmF, ribosomal protein L32
core	WD_0989	WRi_009360	WPa_1028	wBol1_0839	Wbm0617	ABC-type transport system involved in resistance to organic solvents, permease component-:-Putative membrane protein-:-hypothetical protein
core	WD_0990	WRi_009370	WPa_1029	wBol1_0840	Wbm0618	ABC transporter, ATP-binding protein-:-ABC-type transport system involved in resistance to organic solvents, ATPase component
core	WD_0992	WRi_009400	WPa_0113	wBol1_1153	Wbm0179	1-deoxy-D-xylulose 5-phosphate reductoisomerase-:-dxr, 1-deoxy-D-xylulose 5-phosphate reductoisomerase
core	WD_0997	WRi_009450	WPa_1015	wBol1_0664	Wbm0028	cysteine desulfurase-:-iscS, cysteine desulfurase
core	WD_0998	WRi_009460	WPa_0950	wBol1_0730	Wbm0727	Zn-dependent protease TldD-:-tldD protein-:-tldD, TldD protein-:-tldD, tldD protein
core	WD_1000	WRi_009490	WPa_1128	wBol1_0937	Wbm0728	uroporphyrinogen-III synthase-:-uroporphyrinogen-III synthase, putative
core	WD_1001	WRi_009500	WPa_1127	wBol1_0936	Wbm0729	exodeoxyribonuclease III-:-exonuclease III-:-xth, exodeoxyribonuclease III
core	WD_1002	WRi_009510	WPa_1126	wBol1_0935	Wbm0726	hypothetical protein
core	WD_1003	WRi_009520	WPa_1101	wBol1_0910	Wbm0725	DNA polymerase I-:-polA, DNA polymerase I
core	WD_1005	WRi_009560	WPa_0639	wBol1_0451	Wbm0547	hypothetical protein-:-nucleoside-diphosphate-sugar epimerase
core	WD_1006	WRi_009570	WPa_0640	wBol1_0452	Wbm0546	esterase-:-phospholipase /carboxylesterase family protein-:-phospholipase/carboxylesterase family protein
core	WD_1007	WRi_009580	WPa_0641	wBol1_0453	Wbm0613	hypothetical protein
core	WD_1008	WRi_009590	WPa_0642	wBol1_0454	Wbm0612	Xaa-Pro aminopeptidase-:-aminopeptidase P
core	WD_1009	WRi_009600	WPa_0643	wBol1_0455	Wbm0611	gidA, glucose-inhibited division protein A-:-gidA, tRNA uridine 5-carboxymethylaminomethyl modification enzyme GidA-:-glucose-inhibited division protein A-:-mnmG, tRNA uridine 5-carboxymethylaminomethyl modification enzyme GidA-:-tRNA uridine 5-carboxymethylaminomethyl modification enzyme GidA
core	WD_1010	WRi_009620	WPa_0645	wBol1_0457	Wbm0122	hypothetical protein-:-integral membrane protein MviN-:-mviN, integral membrane protein MviN
core	WD_1011	WRi_009630	WPa_0647	wBol1_0459	Wbm0121	Putative exported protein-:-hypothetical protein
core	WD_1014	WRi_009720	WPa_0650	wBol1_0462	Wbm0235	lipB, lipoate-protein ligase B-:-lipB, lipoyltransferase-:-lipoate-protein ligase B
core	WD_1018	WRi_009750	WPa_0880	wBol1_0802	Wbm0232	phosphoribosylformylgly synthase I, putative-:-phosphoribosylformylglycinamidine synthase I, putative-:-phosphoribosylformylglycinamidine synthase domain-containing protein
core	WD_1019	WRi_009760	WPa_0879	wBol1_0803	Wbm0231	ABC-type phosphate transport system, permease component-:-phosphate ABC transporter, permease protein-:-phosphate ABC transporter, permease protein, putative
core	WD_1021	WRi_009770	WPa_0877	wBol1_0805	Wbm0229	ribosomal protein L19-:-rplS, 50S ribosomal protein L19-:-rplS, ribosomal protein L19
core	WD_1022	WRi_009780	WPa_0876	wBol1_0806	Wbm0228	tRNA-:-tRNA-(guanine-N1)-methyltransferase-:-trmD, tRNA (guanine-N1)-methyltransferase
core	WD_1023	WRi_009790	WPa_0875	wBol1_0807	Wbm0227	phosphoribosylaminoimidazole -succinocarboxamide synthase-:-phosphoribosylaminoimidazolesuccinocarboxamide (SAICAR) synthase-:-purC, phosphoribosylaminoimidazole-succinocarboxamide synthase
core	WD_1024	WRi_009800	WPa_0874	wBol1_0808	Wbm0226	phosphoribosylaminoimidazole synthetase-:-phosphoribosylformylgly cyclo-ligase-:-purM, phosphoribosylaminoimidazole synthetase-:-purM, phosphoribosylformylglycinamidine cyclo-ligase
core	WD_1025	WRi_009810	WPa_0873	wBol1_0809	Wbm0225	hypothetical protein
core	WD_1026	WRi_009820	WPa_0872	wBol1_0810	Wbm0224	hypothetical protein
core	WD_1027	WRi_009830	WPa_0844	wBol1_0653	Wbm0809	CBS domain protein-:-CBS domain-containing protein-:-hemolysin
core	WD_1028	WRi_009840	WPa_0843	wBol1_0652	Wbm0001	hemE, uroporphyrinogen decarboxylase-:-uroporphyrinogen decarboxylase-:-uroporphyrinogen-III decarboxylase
core	WD_1029	WRi_009850	WPa_0841	wBol1_0650	Wbm0002	Aspartate aminotransferase family enzyme-:-aspC, aspartate aminotransferase-:-aspartate aminotransferase
core	WD_1033	WRi_010690	WPa_0837	wBol1_0646	Wbm0004	Major facilitator superfamily protein-:-major facilitator superfamily permease-:-permease, putative
core	WD_1035	WRi_010650	WPa_0836	wBol1_0645	Wbm0005	Glycine/serine hydroxymethyltransferase-:-glyA, serine hydroxymethyltransferase-:-glycine/serine hydroxymethyltransferase-:-serine hydroxymethyltransferase
core	WD_1042	WRi_010760	WPa_1114	wBol1_0922	Wbm0383	Co/Zn/Cd efflux system component-:-cation efflux family protein
core	WD_1045	WRi_010780	WPa_1110	wBol1_0920	Wbm0423	UPF0078 membrane protein-:-hypothetical protein
core	WD_1046	WRi_010790	WPa_1109	wBol1_0919	Wbm0424	Na+/alanine symporter-:-sodium/alanine symporter family protein
core	WD_1048	WRi_010810	WPa_1107	wBol1_0917	Wbm0425	CDP-diacylglycerol--serine O-phosphatidyltransferase-:-CDP-diacylglycerol--serine O-phosphatidyltransferase, putative-:-CDP-diacylglycerol--serineO-phosphatidyltransfer ase-:-phosphatidylserine synthase
core	WD_1049	WRi_010820	WPa_1106	wBol1_0915	Wbm0426	phosphatidylserine decarboxylase-:-phosphatidylserine decarboxylase proenzyme-:-psd, phosphatidylserine decarboxylase-:-psd, phosphatidylserine decarboxylase proenzyme
core	WD_1050	WRi_010830	WPa_0932	wBol1_0750	Wbm0427	recA protein-:-recA, recA protein-:-recA, recombinase A
core	WD_1053	WRi_010900	WPa_0946	wBol1_0735	Wbm0440	ABC-type transport system involved in resistance to organic solvents, auxiliary component-:-hypothetical protein
core	WD_1054	WRi_010910	WPa_0945	wBol1_0736	Wbm0439	cyclase/dehydrase-:-hypothetical protein-:-oligoketide cyclase/lipid transport protein
core	WD_1055	WRi_010920	WPa_0944	wBol1_0737	Wbm0438	hypothetical protein-:-protein-disulfide isomerase
core	WD_1056	WRi_010930	WPa_0943	wBol1_0738	Wbm0437	hypothetical protein
core	WD_1057	WRi_010940	WPa_0942	wBol1_0739	Wbm0436	O-methyltransferase-:-O-methyltransferase family protein
core	WD_1058	WRi_010950	WPa_0941	wBol1_0740	Wbm0435	glutathione S-transferase-:-glutathione S-transferase family protein
core	WD_1060	WRi_010970	WPa_0939	wBol1_0742	Wbm0434	DNA polymerase III, gamma and tau subunits-:-DNA polymerase III, gamma/tau subunit-:-dnaX, DNA polymerase III, gamma and tau subunits
core	WD_1061	WRi_010980	WPa_0938	wBol1_0743	Wbm0433	hypothetical protein
core	WD_1063	WRi_010990	WPa_0937	wBol1_0744	Wbm0432	Outer surface protein Wsp-:-surface antigen Wsp
core	WD_1064	WRi_011000	WPa_0936	wBol1_0745	Wbm0431	DNA-directed RNA polymerase sigma 32 subunit-:-heat shock sigma factor RpoH-:-rpoH, heat shock sigma factor RpoH
core	WD_1065	WRi_011010	WPa_0935	wBol1_0747	Wbm0430	hypothetical protein
core	WD_1067	WRi_011020	WPa_0934	wBol1_0748	Wbm0429	DNA polymerase III beta clamp subunit-:-DNA polymerase III, beta subunit-:-dnaN, DNA polymerase III, beta subunit
core	WD_1068	WRi_011040	WPa_0933	wBol1_0749	Wbm0428	tRNA pseudouridine synthase A-:-truA, tRNA pseudouridine synthase A
core	WD_1070	WRi_011060	WPa_0735	wBol1_0548	Wbm0774	cytochrome c1-:-petC, ubiquinol-cytochrome c reductase, cytochrome c1-:-ubiquinol-cytochrome c reductase, cytochrome c1
core	WD_1071	WRi_011070	WPa_0734	wBol1_0547	Wbm0775	cytochrome b subunit of the bc complex-:-petB, ubiquinol-cytochrome c reductase, cytochrome b-:-ubiquinol-cytochrome c reductase, cytochrome b
core	WD_1073	WRi_011090	WPa_0833	wBol1_0642	Wbm0682	N-acetylmuramoyl-L-alanine amidase-:-N-acetylmuramoyl-L-alanine amidase, family 2-:-hypothetical protein
core	WD_1075	WRi_011110	WPa_0727	wBol1_0541	Wbm0413	NifU domain protein-:-NifU domain-containing protein-:-NifU family protein
core	WD_1076	WRi_011120	WPa_0726	wBol1_0540	Wbm0412	hisS, histidyl-tRNA synthetase-:-histidyl-tRNA synthetase
core	WD_1077	WRi_011130	WPa_0725	wBol1_0539	Wbm0549	acid phosphatase-:-acid phosphatase SurE-:-surE, acid phosphatase SurE-:-surE, stationary-phase survival protein SurE
core	WD_1080	WRi_011140	WPa_1032	wBol1_0841	Wbm0049	Signal recognition particle GTPase-:-ffh, Signal recognition particle GTPase-:-ffh, signal recognition particle protein-:-signal recognition particle protein
core	WD_1081	WRi_011150	WPa_1033	wBol1_0842	Wbm0050	Putative oxidoreductase-:-putative monovalent cation/H+ antiporter subunit D
core	WD_1082	WRi_011160	WPa_1034	wBol1_0843	Wbm0051	NADPH-dependent glutamate synthase beta chain-:-hypothetical protein
core	WD_1083	WRi_011170	WPa_1035	wBol1_0844	Wbm0052	(3R) -hydroxymyristoyl -(acyl -carrier -protein) dehydratase-:-fabZ, (3R)-hydroxymyristoyl-(acyl-carrier-protein) dehydratase-:-fabZ, (3R)-hydroxymyristoyl-ACP dehydratase
core	WD_1084	WRi_011180	WPa_1036	wBol1_0845	Wbm0053	Outer membrane protein-:-hypothetical protein-:-outer membrane protein
core	WD_1085	WRi_011190	WPa_1037	wBol1_0846	Wbm0054	Outer membrane protein/protective antigen OMA87-:-surface antigen
core	WD_1086	WRi_011200	WPa_1038	wBol1_0847	Wbm0055	membrane-associated Zn-dependent protease-:-membrane-associated zinc metalloprotease-:-membrane-associated zinc metalloprotease, putative
core	WD_1087	WRi_011210	WPa_1039	wBol1_1405	Wbm0056	hypothetical protein
core	WD_1088	WRi_011220	WPa_1040	wBol1_0848	Wbm0057	hypothetical protein
core	WD_1089	WRi_011230	WPa_1041	wBol1_0849	Wbm0058	DNA-binding protein, HU family-:-HU family DNA-binding protein-:-nucleoid DNA-binding protein
core	WD_1090	WRi_011240	WPa_1042	wBol1_0850	Wbm0059	ribosomal protein S1-:-rpsA, 30S ribosomal protein S1-:-rpsA, ribosomal protein S1
core	WD_1093	WRi_012690	WPa_0190	wBol1_1311	Wbm0578	ABC-type transport system involved in cytochrome c biogenesis, permease component-:-ccmB, heme exporter protein CcmB-:-heme exporter protein CcmB
core	WD_1094	WRi_012700	WPa_0191	wBol1_1312	Wbm0579	DnaK suppressor protein-:-Putative dnaK suppressor protein-:-dnaK suppressor protein, putative
core	WD_1098	WRi_012740	WPa_0891	wBol1_0793	Wbm0586	GTP-binding protein-:-engA, GTP-binding protein EngA
core	WD_1099	WRi_012750	WPa_0894	wBol1_0789	Wbm0585	DsbB family disulfide bond formation protein-:-disulfide bond formation protein DsbB-:-disulfide bond formation protein, DsbB family
core	WD_1100	WRi_012760	WPa_0921	wBol1_0761	Wbm0584	Coq7 family protein-:-ubiquinone biosynthesis protein COQ7
core	WD_1102	WRi_012770	WPa_0869	wBol1_0814	Wbm0643	UDP-N-acetylmuramyl pentapeptide phosphotransferase-:-mraY, phospho-N-acetylmuramoyl-pentapeptide transferase-:-mraY, phospho-N-acetylmuramoyl-pentapeptide- transferase-:-phospho -N -acetylmuramoyl -pentapeptide -transferase
core	WD_1103	WRi_012780	WPa_0870	wBol1_0813	Wbm0642	ribonuclease HII-:-rnhB, ribonuclease HII
core	WD_1104	WRi_012790	WPa_0871	wBol1_0812	Wbm0591	Putative virB9 protein-:-Type IV secretion system protein VirB9, putative-:-Type IV secretory pathway, VirB9 component-:-hypothetical protein-:-virB9, Putative virB9 protein
core	WD_1105	WRi_012800	WPa_1019	wBol1_0659	Wbm0018	ABC transporter, periplasmic substrate-binding protein-:-ABC transporter, periplasmic substrate-binding protein, putative-:-ABC-type transport system involved in resistance to organic solvents, periplasmic component-:-Mammalian cell entry related protein
core	WD_1106	WRi_012810	WPa_1018	wBol1_0660	Wbm0017	NADH:ubiquinone oxidoreductase-:-NADH:ubiquinone oxidoreductase subunit-:-hypothetical protein
core	WD_1107	WRi_012820	WPa_1017	wBol1_0662	Wbm0016	nadh dehydrogenase-:-nadh dehydrogenase (quinone)-:-putative monovalent cation/H+ antiporter subunit D
core	WD_1108	WRi_012830	WPa_1016	wBol1_0663	Wbm0015	cell division membrane protein, FtsW-:-rod shape-determining protein RodA-:-rodA, rod shape-determining protein RodA
core	WD_1109	WRi_012840	WPa_0918	wBol1_0765	Wbm0255	amidophosphoribosyl transferase-:-amidophosphoribosyltransferase-:-purF, amidophosphoribosyltransferase
core	WD_1110	WRi_012850	WPa_0867	wBol1_0816	Wbm0254	3-methyladenine DNA glycosylase-:-DNA-3-methyladenine glycosylase-:-mpg, 3-methyladenine DNA glycosylase-:-mpg, DNA-3-methyladenine glycosylase
core	WD_1112	WRi_012860	WPa_0987	wBol1_0691	Wbm0252	Holliday junction DNA helicase RuvB-:-ruvB, Holliday junction DNA helicase B-:-ruvB, Holliday junction DNA helicase RuvB
core	WD_1113	WRi_012870	WPa_0988	wBol1_0690	Wbm0251	Holliday junction DNA helicase RuvA-:-Holliday junction resolvasome, DNA-binding subunit, RuvA-:-ruvA, Holliday junction DNA helicase RuvA
core	WD_1115	WRi_012890	WPa_0861	wBol1_0822	Wbm0248	tyrS, Tyrosyl-tRNA synthetase-:-tyrS, tyrosyl-tRNA synthetase-:-tyrosyl-tRNA synthetase
core	WD_1117	WRi_012900	WPa_0859	wBol1_0823	Wbm0247	hypothetical protein-:-iojap-related protein
core	WD_1119	WRi_012920	WPa_0857	wBol1_0825	Wbm0246	(di)nucleoside polyphosphate hydrolase-:-dinucleoside polyphosphate hydrolase
core	WD_1120	WRi_012930	WPa_0856	wBol1_0826	Wbm0245	Mg-dependent Dnase, TadD-:-TatD family deoxyribonuclease-:-deoxyribonuclease, TatD family
core	WD_1121	WRi_012940	WPa_0855	wBol1_0827	Wbm0244	malate dehydrogenase-:-mdh, malate dehydrogenase
core	WD_1122	WRi_012950	WPa_0854	wBol1_0828	Wbm0243	NADH dehydrogenase I, C subunit-:-NADH:ubiquinone oxidoreductase chain C-:-nuoC, NADH dehydrogenase I, C subunit
core	WD_1123	WRi_012960	WPa_0853	wBol1_0829	Wbm0242	NADH dehydrogenase I, B subunit-:-NADH dehydrogenase subunit B-:-nuoB, NADH dehydrogenase I, B subunit-:-nuoB, NADH dehydrogenase subunit B
core	WD_1124	WRi_012970	WPa_0852	wBol1_0830	Wbm0241	NADH dehydrogenase I, A subunit-:-NADH:ubiquinone oxidoreductase chain A-:-nuoA, NADH dehydrogenase I, A subunit
core	WD_1125	WRi_012980	WPa_0851	wBol1_0831	Wbm0240	HIT family hydrolase-:-HIT family protein
core	WD_1127	WRi_013000	WPa_0849	wBol1_0833	Wbm0239	hypothetical protein
core	WD_1128	WRi_013010	WPa_0848	wBol1_0834	Wbm0238	UDP -N -acetylmuramoylalanyl -D -glutamyl -2, 6-diaminopimelate --D-alanyl-D-alanyl ligase-:-UDP-N-acetylmuramyl pentapeptide synthase-:-murF, UDP-N-acetylmuramoylalanyl-D-glutamyl-2, 6-diaminopimelate--D-alanyl-D-alanyl ligase
core	WD_1129	WRi_013020	WPa_0847	wBol1_0835	Wbm0237	NADH-ubiquinone oxidoreductase, putative-:-nucleoside-diphosphate-sugar epimerase
core	WD_1133	WRi_010610	WPa_1262	wBol1_1062	Wbm0037	DNA topoisomerase I-:-topA, DNA topoisomerase I-:-topoisomerase IA, TopA
core	WD_1135	WRi_010600	WPa_0716	wBol1_0530	Wbm0038	rhodanese domain protein-:-rhodanese domain-containing protein-:-sulfurtransferase
core	WD_1136	WRi_010590	WPa_0717	wBol1_0531	Wbm0039	ABC-type Fe3+ transport system, permease component-:-iron compound ABC transporter, permease component-:-iron compound ABC transporter, permease protein-:-iron compound ABC transporter, permease protein, putative
core	WD_1137	WRi_010580	WPa_0461	wBol1_0132	Wbm0374	Putative uncharacterized protein-:-hypothetical protein
core	WD_1141	WRi_009970	WPa_0718	wBol1_0532	Wbm0040	apaG protein-:-apaG, ApaG-:-apaG, apaG protein
core	WD_1142	WRi_009960	WPa_0719	wBol1_0533	Wbm0041	phosphoribosylaminoimidazole carboxylase (NCAIR synthetase)-:-phosphoribosylaminoimidazole carboxylase, ATPase subunit-:-purK, phosphoribosylaminoimidazole carboxylase, ATPase subunit
core	WD_1143	WRi_009950	WPa_0969	wBol1_0708	Wbm0409	2C-methyl-D-erythritol 2,4-cyclodiphosphate synthase-:-ispD/ispF bifunctional enzyme
core	WD_1146	WRi_009920	WPa_0978	wBol1_0702	Wbm0731	DNA replication initiation ATPase-:-chromosomal DNA replication initiator-related protein
core	WD_1148	WRi_009900	WPa_0980	wBol1_0700	Wbm0732	phage integrase family site specific recombinase-:-site-specific recombinase XerD-:-site-specific recombinase, phage integrase family
core	WD_1149	WRi_009890	WPa_0981	wBol1_0698	Wbm0733	1 -acyl -sn -glycerol -3 -phosphate acyltransferase family protein-:-1-acyl-sn-glycerol-3-phosphate acyltransferase-:-1-acyl-sn-glycerol-3-phosphate acyltransferase family protein
core	WD_1150	WRi_009880	WPa_0982	wBol1_0697	Wbm0734	ribosomal protein S20-:-rpsT, 30S ribosomal protein S20-:-rpsT, ribosomal protein S20
core	WD_1151	WRi_009870	WPa_0983	wBol1_0696	Wbm0735	citrate synthase-:-gltA, Citrate synthase-:-gltA, citrate synthase
core	WD_1157	WRi_011300	WPa_0889	wBol1_0795	Wbm0588	Acetyl-CoA carboxylase, carboxyltransferase component-:-pccB, propionyl-CoA carboxylase, beta subunit-:-propionyl-CoA carboxylase, beta subunit
core	WD_1158	WRi_011330	WPa_0882	wBol1_0800	Wbm0589	formamidopyrimidine-DNA glycosylase-:-mutM, formamidopyrimidine-DNA glycosylase
core	WD_1167	WRi_011430	WPa_0835	wBol1_0644	Wbm0684	pgk, phosphoglycerate kinase-:-phosphoglycerate kinase
core	WD_1169	WRi_011440	WPa_0632	wBol1_0442	Wbm0754	cytochrome B561-:-cytochrome b561-:-cytochrome b561, putative
core	WD_1170	WRi_011450	WPa_0633	wBol1_0443	Wbm0753	enoyl-(acyl-carrier-protein) reductase II-:-fabK, enoyl-(acyl-carrier-protein) reductase II-:-trans-2-enoyl-ACP reductase, FabK
core	WD_1172	WRi_011470	WPa_0635	wBol1_0445	Wbm0751	Putative lipoprotein-:-hypothetical protein
core	WD_1173	WRi_011480	WPa_0636	wBol1_0446	Wbm0750	Type IV secretion system protein VirB4, putative-:-Type IV secretory pathway, VirB4 components-:-type IV secretion system protein VirB4-:-type IV secretion system protein VirB4, putative
core	WD_1174	WRi_011490	WPa_0637	wBol1_0447	Wbm0749	Putative uncharacterized protein-:-hypothetical protein
core	WD_1175	WRi_011500	WPa_0793	wBol1_0604	Wbm0748	hypothetical protein
core	WD_1177	WRi_011520	WPa_0791	wBol1_0603	Wbm0747	aceF, branched-chain alpha-keto acid dehydrogenase subunit E2-:-aceF, pyruvate dehydrogenase complex, E2 component-:-aceF, pyruvate dehydrogenase complex, E2 component, dihydrolipoamide acetyltransferase-:-branched-chain alpha-keto acid dehydrogenase subunit E2-:-pyruvate dehydrogenase complex, E2 component, dihydrolipoamide acetyltransferase
core	WD_1180	WRi_011550	WPa_0769	wBol1_0587	Wbm0746	recR, recombination protein RecR-:-recombination protein RecR-:-recombinational DNA repair protein RecR
core	WD_1183	WRi_011560	WPa_0749	wBol1_0563	Wbm0717	ndk, nucleoside diphosphate kinase-:-nucleoside diphosphate kinase
core	WD_1185	WRi_011570	WPa_0750	wBol1_0564	Wbm0718	Putative membrane protein-:-hypothetical protein
core	WD_1186	WRi_011580	WPa_0751	wBol1_0565	Wbm0719	ferrochelatase-:-hemH, ferrochelatase
core	WD_1187	WRi_011590	WPa_0752	wBol1_0566	Wbm0720	Putative uncharacterized protein-:-hypothetical protein
core	WD_1188	WRi_011600	WPa_0753	wBol1_0567	Wbm0721	glutamate--cysteine ligase-related protein-:-glutamate-cysteine ligase
core	WD_1189	WRi_011610	WPa_0754	wBol1_0568	Wbm0722	ATP-dependent protease peptidase subunit-:-heat shock protein HslV-:-hslV, ATP-dependent protease peptidase subunit-:-hslV, ATP-dependent protease, peptidase subunit-:-hslV, heat shock protein HslV
core	WD_1190	WRi_011620	WPa_0755	wBol1_0569	Wbm0723	heat shock protein HslVU, ATPase subunit HslU-:-hslU, ATP-dependent protease ATP-binding subunit-:-hslU, ATP-dependent protease, ATP-binding subunit-:-hslU, heat shock protein HslVU, ATPase subunit HslU
core	WD_1191	WRi_011640	WPa_0756	wBol1_0572	Wbm0736	FKBP-type peptidyl-prolyl cis-trans isomerase domain-containing protein-:-hypothetical protein-:-peptidyl-prolyl cis-trans isomerase
core	WD_1192	WRi_011650	WPa_0757	wBol1_0573	Wbm0737	Geranylgeranyl pyrophosphate synthase-:-geranylgeranyl pyrophosphate synthase-:-geranyltranstransferase-:-ispA, geranyltranstransferase
core	WD_1193	WRi_011660	WPa_0758	wBol1_0574	Wbm0738	Acyl carrier protein-:-acpP, acyl carrier protein-:-acyl carrier protein
core	WD_1194	WRi_011670	WPa_0759	wBol1_0575	Wbm0739	3 -oxoacyl -(acyl -carrier -protein) synthase II-:-3-oxoacyl-(acyl-carrier-protein) synthase-:-fabF, 3-oxoacyl-(acyl-carrier-protein) synthase II
core	WD_1197	WRi_011710	WPa_0760	wBol1_0577	Wbm0740	UDP-N-acetylglucosamine enolpyruvyl transferase-:-UDP-N-acetylglucosamine1-carboxyvinyltransferase-:-murA, UDP-N-acetylglucosamine 1-carboxyvinyltransferase-:-murA, UDP-N-acetylglucosamine enolpyruvyl transferase
core	WD_1198	WRi_011720	WPa_0761	wBol1_0578	Wbm0741	Thymidylate synthase thyX-:-thyX, FAD-dependent thymidylate synthase-:-thyX, Thymidylate synthase thyX-:-thyX, thymidylate synthase
core	WD_1199	WRi_011770	WPa_0764	wBol1_0581	Wbm0743	hypothetical protein
core	WD_1200	WRi_011780	WPa_0766	wBol1_0584	Wbm0745	priA, Primosomal protein N', superfamily II helicase-:-priA, primosomal protein N-:-primosomal protein N-:-primosomal protein N'
core	WD_1201	WRi_011790	WPa_0952	wBol1_0726	Wbm0406	Rieske Fe-S protein-:-petA, ubiquinol-cytochrome c reductase, iron-sulfur subunit-:-ubiquinol-cytochrome c reductase, iron-sulfur subunit
core	WD_1202	WRi_011800	WPa_0953	wBol1_0725	Wbm0405	DNA gyrase subunit A-:-DNA gyrase, A subunit-:-gyrA, DNA gyrase subunit A-:-gyrA, DNA gyrase, A subunit
core	WD_1204	WRi_011820	WPa_0954	wBol1_0724	Wbm0525	TPR domain protein-:-TPR domain-containing protein-:-hypothetical protein
core	WD_1206	WRi_011840	WPa_0956	wBol1_0722	Wbm0516	bioY family protein-:-hypothetical protein
core	WD_1207	WRi_011850	WPa_0957	wBol1_0721	Wbm0517	nitroreductase-:-nitroreductase family protein
core	WD_1208	WRi_011860	WPa_0959	wBol1_0719	Wbm0518	dapF, diaminopimelate epimerase-:-diaminopimelate epimerase
core	WD_1209	WRi_011870	WPa_0960	wBol1_0718	Wbm0519	sucD, succinyl-CoA synthetase, alpha subunit-:-succinyl-CoA synthetase, alpha subunit
core	WD_1210	WRi_011880	WPa_0961	wBol1_0717	Wbm0520	sucC, Succinyl-CoA synthetase, beta subunit-:-sucC, succinyl-CoA synthase, beta subunit-:-succinyl-CoA synthase, beta subunit-:-succinyl-CoA synthetase, beta subunit
core	WD_1211	WRi_011890	WPa_0962	wBol1_0716	Wbm0521	ribosomal protein S21, putative-:-rpsU, 30S ribosomal protein S21-:-rpsU, ribosomal protein S21-:-rpsU, ribosomal protein S21, putative
core	WD_1220	WRi_011980	WPa_1067	wBol1_0877	Wbm0487	hypothetical protein
core	WD_1221	WRi_012000	WPa_1068	wBol1_0879	Wbm0486	sdhC, succinate dehydrogenase, cytochrome b556 subunit-:-succinate dehydrogenase subunit C sdhC-:-succinate dehydrogenase, cytochrome b556 subunit
core	WD_1222	WRi_012010	WPa_1069	wBol1_0880	Wbm0485	sdhD, succinate dehydrogenase, hydrophobic membrane anchor protein-:-succinate dehydrogenase subunit D sdhD, hydrophobic membrane anchor protein-:-succinate dehydrogenase, hydrophobic membrane anchor protein, putative
core	WD_1223	WRi_012020	WPa_1070	wBol1_0881	Wbm0484	hypothetical protein
core	WD_1229	WRi_012040	WPa_1072	wBol1_0883	Wbm0483	ABC-type transport system, involved in lipoprotein release, permease component-:-hypothetical protein-:-lipoprotein releasing system transmembrane protein lolc-:-lolC, lipoprotein releasing system transmembrane protein lolc
core	WD_1230	WRi_012050	WPa_1073	wBol1_0884	Wbm0482	hypothetical protein
core	WD_1233	WRi_012070	WPa_1075	wBol1_0886	Wbm0705	ATP synthase F1, gamma subunit-:-F0F1 ATP synthase subunit gamma-:-atpG, ATP synthase F1, gamma subunit-:-atpG, F0F1 ATP synthase subunit gamma
core	WD_1234	WRi_012080	WPa_1076	wBol1_0887	Wbm0706	hypothetical protein-:-pmbA protein-:-pmbA, pmbA protein
core	WD_1235	WRi_012090	WPa_1077	wBol1_0888	Wbm0707	cold shock protein-:-cold-shock domain family protein-:-cold-shock domain-contain protein
core	WD_1236	WRi_012100	WPa_1078	wBol1_0889	Wbm0708	ATP-dependent RNA helicase, DeaD/DeaH box family-:-DEAD-box ATP dependent DNA helicase-:-superfamily II DNA/RNA helicase
core	WD_1238	WRi_012130	WPa_1081	wBol1_0892	Wbm0097	fba, fructose-bisphosphate aldolase-:-fructose-bisphosphate aldolase
core	WD_1239	WRi_012150	WPa_1083	wBol1_0894	Wbm0098	dihydroorotate dehydrogenase-:-dihydroorotate dehydrogenase 2-:-pyrD, dihydroorotate dehydrogenase-:-pyrD, dihydroorotate dehydrogenase 2
core	WD_1240	WRi_012160	WPa_1084	wBol1_0895	Wbm0099	dsRNA-specific ribonuclease-:-ribonuclease III-:-ribonuclease III, putative-:-rnc, ribonuclease III
core	WD_1242	WRi_012170	WPa_0509	wBol1_0313	Wbm0378	hypothetical protein
core	WD_1243	WRi_012180	WPa_0510	wBol1_0314	Wbm0379	Putative endonuclease protein-:-cardiolipin synthase-:-nuclease-related protein
core	WD_1246	WRi_012200	WPa_0211	wBol1_1328	Wbm0142	HAD superfamily hydrolase-:-haloacid dehalogenase-like hydrolase-:-hydrolase, haloacid dehalogenase-like family-:-phosphatase
core	WD_1247	WRi_012220	WPa_0209	wBol1_1326	Wbm0144	bacterioferritin-:-bacterioferritin/cytochrome b1-:-bfr, bacterioferritin
core	WD_1248	WRi_012230	WPa_0208	wBol1_1325	Wbm0145	SURF1 family protein-:-SurF1 family protein-:-hypothetical protein
core	WD_1249	WRi_012240	WPa_0903	wBol1_0779	Wbm0146	Kef-type K+ transport system, membrane component-:-glutathione-regulated potassium-efflux system protein
core	WD_1250	WRi_012250	WPa_0904	wBol1_0778	Wbm0147	hypothetical protein-:-thiol-disulfide isomerase-:-thiol-disulfide isomerase, thioredoxin family-:-thioredoxin-like protein
core	WD_1251	WRi_012260	WPa_0905	wBol1_0777	Wbm0148	thymidylate kinase-:-tmk, thymidylate kinase
core	WD_1253	WRi_012280	WPa_0795	wBol1_0606	Wbm0150	ATP-dependent Zn protease, HflB-:-cell division protein FtsH-:-ftsH, cell division protein FtsH
core	WD_1254	WRi_012290	WPa_0796	wBol1_0607	Wbm0151	ATPase-:-cell cycle protein MesJ, putative-:-tilS, tRNA(Ile)-lysidine synthase-:-tilS, tRNA(ile)-lysidine synthase-:-trna(ile)-lysidine synthase
core	WD_1255	WRi_012300	WPa_0797	wBol1_0608	Wbm0152	Outer membrane protein, pal-like-:-peptidoglycan-associated lipoprotein, putative
core	WD_1257	WRi_012310	WPa_0798	wBol1_0609	Wbm0153	Putative thermostable carboxypeptidase 1-:-Zn-dependent carboxypeptidase-:-thermostable carboxypeptidase 1, putative
core	WD_1258	WRi_012320	WPa_0799	wBol1_0610	Wbm0154	Actin-like ATPase involved in cell morphogenesis, MreB-:-mreB, rod shape-determining protein MreB-:-rod shape-determining protein MreB
core	WD_1259	WRi_012330	WPa_0800	wBol1_0611	Wbm0155	tRNA-:-tRNA(5-methylaminomethyl-2-thiouridylate) methyltransferase-:-trmU, tRNA (5-methylaminomethyl-2-thiouridylate)-methyltransferase-:-trmU, tRNA(5-methylaminomethyl-2-thiouridylate) methyltransferase
core	WD_1263	WRi_012350	WPa_0802	wBol1_0613	Wbm0583	inorganic pyrophosphatase-:-ppa, inorganic pyrophosphatase
core	WD_1266	WRi_012370	WPa_0803	wBol1_0614	Wbm0031	hypothetical protein-:-parvulin-like peptidyl-prolyl isomerase, SurA
core	WD_1268	WRi_012390	WPa_0805	wBol1_0616	Wbm0256	5-formyltetrahydrofolate cyclo-ligase-:-5-formyltetrahydrofolate cyclo-ligase, putative
core	WD_1271	WRi_012410	WPa_0809	wBol1_0618	Wbm0048	enhancing lycopene biosynthesis protein 2, putative-:-isoprenoid biosynthesis protein
core	WD_1272	WRi_012420	WPa_0810	wBol1_0619	Wbm0047	hypothetical protein
core	WD_1274	WRi_012440	WPa_0811	wBol1_0620	Wbm0046	ispH, 4-hydroxy-3-methylbut-2-enyl diphosphate reductase-:-lytB, 4-hydroxy-3-methylbut-2-enyl diphosphate reductase-:-lytB, penicillin tolerance protein LytB-:-penicillin tolerance protein LytB
core	WD_1277	WRi_013040	WPa_0772	wBol1_0589	Wbm0138	heat shock protein 90-:-heat shock protein HtpG-:-htpG, heat shock protein 90-:-htpG, heat shock protein HtpG
core	WD_1279	WRi_013060	WPa_0778	wBol1_0592	Wbm0133	5-aminolevulinate synthase-:-5-aminolevulinic acid synthase-:-hemA, 5-aminolevulinate synthase-:-hemA, 5-aminolevulinic acid synthase
core	WD_1280	WRi_013070	WPa_0779	wBol1_0593	Wbm0132	fructose-1,6-bisphosphatase-:-inositol monophosphatase family protein
core	WD_1281	WRi_013080	WPa_0780	wBol1_0594	Wbm0131	efp, translation elongation factor P-:-translation elongation factor P-:-translation elongation factor P, EF-P
core	WD_1282	WRi_013090	WPa_0781	wBol1_0595	Wbm0130	16S rRNA processing protein RimM-:-RimM protein, required for 16S rRNA processing-:-rimM, 16S rRNA processing protein RimM
core	WD_1284	WRi_013110	WPa_0784	wBol1_0597	Wbm0128	hypothetical protein-:-membrane associated signal transduction histidine kinase-:-sensor histidine kinase
core	WD_1285	WRi_013120	WPa_0900	wBol1_0782	Wbm0127	bacterioferritin comigratory protein-:-bcp, bacterioferritin comigratory protein-:-peroxiredoxin
core	WD_1286	WRi_013130	WPa_0901	wBol1_0781	Wbm0126	recF protein-:-recF, recF protein-:-recF, recombination protein F
core	WD_1293	WRi_013190	WPa_0914	wBol1_0769	Wbm0475	Short-chain alcohol dehydrogenase family enzyme-:-oxidoreductase, short-chain dehydrogenase/reductase family-:-short chain dehydrogenase/reductase family oxidoreductase
core	WD_1295	WRi_013200	WPa_0913	wBol1_0770	Wbm0512	carB, carbamoyl phosphate synthase large subunit-:-carB, carbamoyl-phosphate synthase large subunit-:-carB, carbamoyl-phosphate synthase, large subunit-:-carbamoyl-phosphate synthase, large subunit
core	WD_1298	WRi_013260	WPa_1065	wBol1_0872	Wbm0393	DNA-directed RNA polymerase sigma 70 subunit, RpoD-:-RNA polymerase sigma factor RpoD-:-rpoD, RNA polymerase sigma 70 subunit, RpoD-:-rpoD, RNA polymerase sigma factor RpoD
core	WD_1299	WRi_013270	WPa_1064	wBol1_0871	Wbm0392	NADH-ubiquinone oxidoreductase chain 4L-:-multisubunit na+/h+ antiporter, mnhc subunit-:-putative monovalent cation/H+ antiporter subunit C
core	WD_1301	WRi_013300	WPa_1061	wBol1_0868	Wbm0389	multisubunit na+/h+ antiporter, mnhg subunit-:-putative monovalent cation/H+ antiporter subunit G
core	WD_1303	WRi_013320	WPa_1059	wBol1_0866	Wbm0387	DNA-directed RNA polymerase subunit omega, RpoZ-:-DNA-directed RNA polymerase, omega subunit-:-rpoZ, DNA-directed RNA polymerase, omega subunit
core	WD_1304	WRi_013330	WPa_1058	wBol1_0865	Wbm0386	Putative transcriptional regulator-:-XRE family transcriptional regulator-:-hypothetical protein
core	WD_1305	WRi_013340	WPa_1057	wBol1_0864	Wbm0397	phosphoribosylaminoimidazole carboxylase, catalytic subunit-:-phosphoribosylcarboxyaminoimidazole (NCAIR) mutase, PurE-:-purE, phosphoribosylaminoimidazole carboxylase, catalytic subunit
core	WD_1309	WRi_013360	WPa_0520	wBol1_0323	Wbm0395	2-oxoglutarate dehydrogenase, E1 component-:-kgd, alpha-ketoglutarate decarboxylase-:-sucA, 2-oxoglutarate dehydrogenase E1 component-:-sucA, 2-oxoglutarate dehydrogenase, E1 component
core	WD_1312	WRi_013390	WPa_0513	wBol1_0318	Wbm0382	DsbA-like disulfide oxidoreductase-:-protein-disulfide isomerase
core	WD_1315	WRi_013420	WPa_0511	wBol1_0315	Wbm0380	3 -octaprenyl -4 -hydroxybenzoate carboxy-lyase-:-3-octaprenyl-4-hydroxybenzoate carboxy-lyase-:-3-polyprenyl-4-hydroxybenzoate decarboxylase, UbiD-:-ubiD, UbiD family decarboxylase
core	WD_1316	WRi_013460	WPa_1381	wBol1_1126	Wbm0535	4-hydroxybenzoate octaprenyltransferase-:-ubiA, 4-hydroxybenzoate octaprenyltransferase-:-ubiA, prenyltransferase
core	WD_1317	WRi_013470	WPa_1382	wBol1_1127	Wbm0536	ribosomal binding factor A-:-ribosome-binding factor A
core	WD_1318	WRi_013480	WPa_1383	wBol1_1128	Wbm0537	infB, translation initiation factor IF-2-:-translation initiation factor IF-2
core	WD_1319	WRi_013490	WPa_1384	wBol1_1129	Wbm0538	N utilization substance protein A-:-nusA, N utilization substance protein A-:-nusA, transcription elongation factor NusA
core	WD_1322	WRi_013520	WPa_1387	wBol1_1132	Wbm0275	glnA, glutamine synthetase-:-glutamine synthetase
core	WD0688.1	WRi_005280	WPa_0072	wBol1_1189	Wbm0156	hypothetical protein
core-plus-paralogs	WD_0017, WD_0683	WRi_000150, WRi_005210	WPa_0561, WPa_1164	wBol1_0969	Wbm0343, Wbm0653	Translation elongation factor Tu-:-elongation factor Tu-:-translation elongation factor tu-:-tuf, Translation elongation factor Tu-:-tuf, elongation factor Tu-:-tuf, translation elongation factor Tu-:-tuf, translation elongation factor tu
core-plus-paralogs	WD_0027, WD_0026	WRi_000250	WPa_0552	wBol1_0358	Wbm0463	Putative uncharacterized protein-:-hypothetical protein-:-membrane-associated or secreted protein
core-plus-paralogs	WD_0131	WRi_001210	WPa_1134	wBol1_0943	Wbm0085, Wbm0086	hypothetical protein
core-plus-paralogs	WD_0495	WRi_002500	WPa_0207	wBol1_1211, wBol1_1324	Wbm0118	RecName: Full=UDP-N-acetylmuramate --L-alanine ligase; AltName: Full=UDP -N -acetylmuramoyl -L -alanine synthetase-:-UDP-N-acetylmuramate-alanine ligase-:-murC, UDP-N-acetylmuramate--alanine ligase-:-murC-like protein
core-plus-paralogs	WD_0509, WD_1306	WRi_013350	WPa_0278, WPa_1056	wBol1_0863	Wbm0396	DNA mismatch repair ATPase MutL-:-DNA mismatch repair protein MutL-:-mutL, DNA mismatch repair protein MutL-:-mutL, DNA mismatch repair protein MutL-1-:-mutL, DNA mismatch repair protein MutL-2
core-plus-paralogs	WD_0626	WRi_005880, WRi_010540	WPa_0239	wBol1_0133	Wbm0185	Putative transcriptional regulator-:-hypothetical protein-:-transcriptional regulator, putative
core-plus-paralogs	WD_0754	WRi_007240	WPa_0110	wBol1_1270	Wbm0563, Wbm0565	Ankyrin repeat domain protein-:-ankyrin repeat domain protein-:-ankyrin repeat-containing protein-:-hypothetical protein
core-plus-paralogs	WD_0872	WRi_008370	WPa_0428	wBol1_0485, wBol1_1369	Wbm0399	Putative membrane protein-:-Putative uncharacterized protein-:-hypothetical protein
core-plus-paralogs	WD_1044, WD_1043	WRi_010770	WPa_1113	wBol1_0921	Wbm0422	hypothetical protein
core-plus-paralogs	WD_1216, WD_1215	WRi_011950	WPa_0966	wBol1_0711	Wbm0710	hypothetical protein-:-membrane associated signal transduction histidine kinase and receiver domain-:-sensor histidine kinase/response regulator-:-signal transduction histidine kinase and receiver
